# Supplementary material for: The Evolution of Post-Vaccine G8P[4] Group a Rotavirus Strains in Rwanda; Notable Variance at the Neutralization Epitope Sites
Source: Pathogens. 2023 Apr 28;12(5):658. doi: 10.3390/pathogens12050658 (PMC10223037; doi:10.3390/pathogens12050658)
Supplement: Supplementary file 1 [file pathogens-12-00658-s001.zip]

Archive with 4 entries (4 files):
- Supplementary Table S3.pdf
- Supplementary Table S4_updated.xls
- Supplementary Table S1-updated.xlsx
- Supplementary Table S2.pdf
