# Supplementary material for: The Evolution of Post-Vaccine G8P[4] Group a Rotavirus Strains in Rwanda; Notable Variance at the Neutralization Epitope Sites
Source: Pathogens. 2023 Apr 28;12(5):658. doi: 10.3390/pathogens12050658 (PMC10223037; doi:10.3390/pathogens12050658)
Supplement: Supplementary file 1 [file pathogens-12-00658-s001.zip › Supplementary Table S4_updated.xls]

## Sheet: VP7
	Supplementary data S4: Nucleotide similarity analysis of Rwandan G8P[4] strains with respective global GenBank strains
					1	2	3	4	5	6	7	8	9	10	11	12	13	14	15	16	17	18	19	20	21	22	23	24	25	26	27	28	29	30	31	32	33	34	35	36	37	38	39	40	41	42	43
	Strains	Source	Country	Lineages
1	JN711112/RVA/Human-wt/USA/US09Ro104/2009/G8P[4]	NCBI GenBank	USA	I
2	JN711110/RVA/Human-wt/USA/US09Ro103/2009/G8P[4]	NCBI GenBank	USA	I	100
3	KC870004/RVA/Human-wt/ITA/SS56/2011/G8P[4]	NCBI GenBank	Italy	I	99.7655	99.8786
4	DQ995179/RVA/Human-wt/SVN/SI-885/06/G8P[8]	NCBI GenBank	Slovenia	I	98.9449	99.0291	98.9583
5	FJ347105/RVA/Guanaco-wt/ARG/Chubut/1999/G8P[14]	NCBI GenBank	Argentina	II	84.2907	84.466	84.5275	85.1042
6	MF940553/RVA/Porcine-tc/KOR/174-1/2006/G8P[7]	NCBI GenBank	Korea	II	84.2907	84.466	84.5275	85.1042	98.0573
7	MF940609/RVA/Bovine-tc/KOR/KJ11/2006/G8P[7]	NCBI GenBank	Korea	II	84.2907	84.466	84.5275	85.1042	98.0573	99.7955
8	MF940611/RVA/Bovine-tc/KOR/KJ11/2006/G8P[7]	NCBI GenBank	Korea	II	84.2907	84.466	84.5275	85.1042	98.0573	99.7955	100
9	KF500212/RVA/Porcine-wt/KOR/174-1/2006/G8	NCBI GenBank	Korea	II	84.2907	84.466	84.5275	85.1042	98.1595	99.8978	99.8978	99.8978
10	AF034852/RVA/Human-wt/AUS/DG8/XXXX/G8	NCBI GenBank	Australia	III	83.7046	83.3738	84.1121	84.4792	88.7526	88.9571	88.9571	88.9571	89.0593
11	EF672560/RVA/Human-tc/IND/69M/1980/G8P[4]	NCBI GenBank	India	III	83.7046	83.3738	83.6968	84.1667	88.2413	88.6503	88.6503	88.6503	88.7526	93.1493
12	AF207061/RVA/Human-wt/AUS/MG8.01/G8P[X]	NCBI GenBank	Australia	III	83.7046	83.3738	84.1121	84.2708	88.3436	88.3436	88.3436	88.3436	88.4458	95.3988	92.8425
13	AF104104/RVA/Human-wt/EGY/EGY2295/G8P[14]	NCBI GenBank	Egypt	IV	84.8769	84.8301	85.5659	86.25	83.6401	83.5378	83.4356	83.4356	83.5378	85.6851	84.2536	85.3783
14	JX156636/RVA/human-wt/TWN/04-97s379/2008	NCBI GenBank	Taiwan	IV	83.3529	83.1311	84.0083	84.6875	84.8921	84.7893	84.7893	84.7893	84.8921	86.0226	84.9949	85.406	94.1418
15	RVA/Human-wt/UGA/MUL-13-160/2013/G8P[4]	NCBI GenBank	Uganda	V	84.7597	84.466	84.839	85.625	84.4581	84.1513	84.1513	84.1513	84.2536	84.6626	84.2536	84.7648	87.4233	86.4337
16	RVA/Human-wt/UGA/MUL-13-496/2013/G8P[4]	NCBI GenBank	Uganda	V	84.5252	84.2233	84.6314	85.4167	84.1513	83.8446	83.8446	83.8446	83.9468	84.5603	84.1513	84.6626	87.0143	86.2282	99.592
17	KJ870822/RVA/Human-wt/COD/KisB524/2009/G8P[6]	NCBI GenBank	Democratic Republic of Congo	V	84.1735	83.8592	84.3979	84.8168	83.5602	83.6649	83.7696	83.7696	83.7696	84.2932	83.8743	84.6073	87.3298	86.4921	97.1728	96.7539
18	KJ870823/RVA/Human-wt/COD/KisB525/2009/G8P[6]	NCBI GenBank	Democratic Republic of Congo	V	84.1735	83.8592	84.4846	84.9097	83.7407	83.847	83.9532	83.9532	83.9532	84.6971	84.1658	85.0159	87.3539	86.61	97.1307	96.7056	100
19	KP883176/RVA/Human-wt/MLI/Mali-135/2008/G8P[6]	NCBI GenBank	Mali	V	84.8769	84.5874	85.1506	85.7292	84.3558	84.2536	84.2536	84.2536	84.3558	84.4581	84.1513	84.3558	87.8323	87.3587	96.1145	95.7055	95.6021	95.6429
20	LC119098/RVA/Human-tc/NGA/HMG035/1999/G8P[1]	NCBI GenBank	Nigeria	V	84.6424	84.466	84.839	85.4167	84.5603	84.4581	84.4581	84.4581	84.5603	84.6626	84.4581	84.6626	88.3436	87.4615	96.5235	96.1145	95.8115	95.8555	97.955
21	KF636316/RVA/Human-wt/ZMB/MRC-DPRU3463/2009/G8P[4]	NCBI GenBank	Zambia	V	84.9941	84.8301	85.2544	85.8333	83.8446	83.5378	83.5378	83.5378	83.6401	84.2536	84.2536	84.3558	87.1166	85.8171	99.182	98.9775	96.9634	96.9182	95.9204	96.319
22	MG181903/RVA/Human-wt/MWI/BID1B9/2012/G8P[4]	NCBI GenBank	Malawi	V	84.2907	84.1019	84.4237	85	83.5378	83.2311	83.2311	83.2311	83.3333	83.7423	83.9468	83.8446	86.7076	85.7143	98.773	98.5685	96.5445	96.4931	95.7055	95.9204	99.182
23	RVA/Human-wt/RWA/UFS-NGS-MRC-DPRU441/2012/G8P[4]	Study strain	Rwanda	V	84.6424	84.3447	84.7352	85.5208	84.2536	83.9468	83.9468	83.9468	84.0491	84.6626	84.2536	84.7648	87.1166	86.3309	99.6933	99.6933	96.8586	96.8119	95.8078	96.2168	99.0798	98.6708
24	RVA/Human-wt/RWA/UFS-NGS-MRC-DPRU478/2013/G8P[4]	Study strain	Rwanda	V	84.7597	84.466	84.839	85.625	84.3558	84.0491	84.0491	84.0491	84.1513	84.8671	84.4581	84.9693	87.1166	86.3309	99.6933	99.6933	96.8586	96.8119	95.8078	96.2168	99.0798	98.6708	99.7955
25	RVA/Human-wt/RWA/UFS-NGS-MRC-DPRU582/2013/G8P[4]	Study strain	Rwanda	V	84.7597	84.466	84.839	85.625	84.4581	84.1513	84.1513	84.1513	84.2536	84.6626	84.2536	84.7648	87.4233	86.4337	100	99.592	97.1728	97.1307	96.1145	96.5235	99.182	98.773	99.6933	99.6933
26	RVA/Human-wt/RWA/UFS-NGS-MRC-DPRU589/2013/G8P[4]	Study strain	Rwanda	V	84.7597	84.466	84.839	85.625	84.3558	84.0491	84.0491	84.0491	84.1513	84.8671	84.4581	84.9693	87.1166	86.3309	99.6933	99.6933	96.8586	96.8119	95.8078	96.2168	99.0798	98.6708	99.7955	100	99.6933
27	RVA/Human-wt/RWA/UFS-NGS-MRC-DPRU590/2013/G8P[4]	Study strain	Rwanda	V	84.5252	84.2233	84.6314	85.4167	84.1513	83.8446	83.8446	83.8446	83.9468	84.5603	84.1513	84.8671	87.0143	86.2282	99.592	99.592	96.9634	96.9182	95.7055	96.1145	98.9775	98.5685	99.6933	99.6933	99.592	99.6933
28	RVA/Human-wt/RWA/UFS-NGS-MRC-DPRU596/2013/G8P[4]	Study strain	Rwanda	V	84.9941	84.7087	85.0467	85.8333	84.4581	84.3558	84.3558	84.3558	84.4581	84.8671	84.4581	84.7648	87.4233	86.4337	99.592	99.3865	96.9634	96.9182	95.9204	96.319	98.9775	98.5685	99.4888	99.4888	99.592	99.4888	99.3865
29	RVA/Human-wt/RWA/UFS-NGS-MRC-DPRU599/2013/G8P[4]	Study strain	Rwanda	V	84.6424	84.3447	84.7352	85.5208	84.4581	84.1513	84.1513	84.1513	84.2536	84.7648	84.3558	84.8671	87.0143	86.2282	99.592	99.592	96.7539	96.7056	95.7055	96.1145	98.9775	98.5685	99.6933	99.8978	99.592	99.8978	99.592	99.3865
30	RVA/Human-wt/RWA/UFS-NGS-MRC-DPRU602/2013/G8P[4]	Study strain	Rwanda	V	84.6424	84.3447	84.7352	85.5208	84.2536	83.9468	83.9468	83.9468	84.0491	84.7648	84.3558	84.8671	87.0143	86.2282	99.592	99.7955	96.7539	96.7056	95.7055	96.1145	98.9775	98.5685	99.6933	99.8978	99.592	99.8978	99.592	99.3865	99.7955
31	RVA/Human-wt/RWA/UFS-NGS-MRC-DPRU607/2013/G8P[4]	Study strain	Rwanda	V	84.7597	84.466	84.839	85.625	84.3558	84.0491	84.0491	84.0491	84.1513	84.8671	84.4581	84.9693	87.1166	86.3309	99.6933	99.6933	96.8586	96.8119	95.8078	96.2168	99.0798	98.6708	99.7955	100	99.6933	100	99.6933	99.4888	99.8978	99.8978
32	RVA/Human-wt/RWA/UFS-NGS-MRC-DPRU620/2013/G8P[4]	Study strain	Rwanda	V	84.6424	84.3447	84.7352	85.5208	84.4581	84.1513	84.1513	84.1513	84.2536	84.7648	84.3558	84.8671	87.0143	86.2282	99.592	99.592	96.7539	96.7056	95.7055	96.1145	98.9775	98.5685	99.6933	99.8978	99.592	99.8978	99.592	99.3865	100	99.7955	99.8978
33	RVA/Human-wt/RWA/UFS-NGS-MRC-DPRU632/2013/G8P[4]	Study strain	Rwanda	V	84.6424	84.3447	84.7352	85.5208	84.4581	84.1513	84.1513	84.1513	84.2536	84.7648	84.3558	84.8671	87.0143	86.2282	99.592	99.592	96.7539	96.7056	95.7055	96.1145	98.9775	98.5685	99.6933	99.8978	99.592	99.8978	99.592	99.3865	100	99.7955	99.8978	100
34	RVA/Human-wt/RWA/UFS-NGS-MRC-DPRU637/2013/G8P[4]	Study strain	Rwanda	V	84.7597	84.466	84.839	85.625	84.3558	84.0491	84.0491	84.0491	84.1513	84.8671	84.4581	84.9693	87.1166	86.3309	99.6933	99.6933	96.8586	96.8119	95.8078	96.2168	99.0798	98.6708	99.7955	100	99.6933	100	99.6933	99.4888	99.8978	99.8978	100	99.8978	99.8978
35	RVA/Human-wt/RWA/UFS-NGS-MRC-DPRU642/2013/G8P[4]	Study strain	Rwanda	V	84.8769	84.5874	84.839	85.625	84.4581	84.1513	84.1513	84.1513	84.2536	84.6626	84.2536	84.7648	87.2188	86.2282	99.592	99.3865	96.9634	96.9182	95.9204	96.319	98.9775	98.5685	99.4888	99.4888	99.592	99.4888	99.3865	99.7955	99.3865	99.3865	99.4888	99.3865	99.3865	99.4888
36	RVA/Human-wt/RWA/UFS-NGS-MRC-DPRU652/2013/G8P[4]	Study strain	Rwanda	V	84.6424	84.3447	84.7352	85.5208	84.4581	84.1513	84.1513	84.1513	84.2536	84.7648	84.3558	84.8671	87.0143	86.2282	99.592	99.592	96.7539	96.7056	95.7055	96.1145	98.9775	98.5685	99.6933	99.8978	99.592	99.8978	99.592	99.3865	100	99.7955	99.8978	100	100	99.8978	99.3865
37	RVA/Human-wt/RWA/UFS-NGS-MRC-DPRU653/2013/G8P[4]	Study strain	Rwanda	V	84.7597	84.466	84.839	85.625	84.4581	84.1513	84.1513	84.1513	84.2536	84.6626	84.2536	84.7648	87.4233	86.4337	100	99.592	97.1728	97.1307	96.1145	96.5235	99.182	98.773	99.6933	99.6933	100	99.6933	99.592	99.592	99.592	99.592	99.6933	99.592	99.592	99.6933	99.592	99.592
38	RVA/Human-wt/RWA/UFS-NGS-MRC-DPRU656/2013/G8P[4]	Study strain	Rwanda	V	84.6424	84.3447	84.7352	85.5208	84.2536	83.9468	83.9468	83.9468	84.0491	84.6626	84.2536	84.7648	87.1166	86.3309	99.6933	99.6933	96.8586	96.8119	95.8078	96.2168	99.0798	98.6708	99.7955	99.7955	99.6933	99.7955	99.8978	99.4888	99.6933	99.6933	99.7955	99.6933	99.6933	99.7955	99.4888	99.6933	99.6933
39	RVA/Human-wt/RWA/UFS-NGS-MRC-DPRU661/2013/G8P[4]	Study strain	Rwanda	V	84.6424	84.3447	84.7352	85.5208	84.4581	84.1513	84.1513	84.1513	84.2536	84.7648	84.3558	84.8671	87.0143	86.2282	99.592	99.592	96.7539	96.7056	95.7055	96.1145	98.9775	98.5685	99.6933	99.8978	99.592	99.8978	99.592	99.3865	100	99.7955	99.8978	100	100	99.8978	99.3865	100	99.592	99.6933
40	RVA/Human-wt/RWA/UFS-NGS-MRC-DPRU666/2013/G8P[4]	Study strain	Rwanda	V	84.7597	84.466	84.839	85.625	84.3558	84.0491	84.0491	84.0491	84.1513	84.8671	84.4581	84.9693	87.1166	86.3309	99.6933	99.6933	96.8586	96.8119	95.8078	96.2168	99.0798	98.6708	99.7955	100	99.6933	100	99.6933	99.4888	99.8978	99.8978	100	99.8978	99.8978	100	99.4888	99.8978	99.6933	99.7955	99.8978
41	RVA/Human-wt/RWA/UFS-NGS-MRC-DPRU667/2013/G8P[4]	Study strain	Rwanda	V	84.6424	84.3447	84.7352	85.5208	84.2536	83.9468	83.9468	83.9468	84.0491	84.7648	84.3558	84.8671	87.0143	86.2282	99.592	99.7955	96.7539	96.7056	95.7055	96.1145	98.9775	98.5685	99.6933	99.8978	99.592	99.8978	99.592	99.3865	99.7955	100	99.8978	99.7955	99.7955	99.8978	99.3865	99.7955	99.592	99.6933	99.7955	99.8978
42	RVA/Human-wt/RWA/UFS-NGS-MRC-DPRU737/2013/G8P[4]	Study strain	Rwanda	V	84.6424	84.3447	84.7352	85.5208	84.2536	83.9468	83.9468	83.9468	84.0491	84.7648	84.3558	84.8671	87.0143	86.2282	99.592	99.592	96.7539	96.7056	95.7055	96.1145	98.9775	98.5685	99.6933	99.8978	99.592	99.8978	99.592	99.3865	99.7955	99.7955	99.8978	99.7955	99.7955	99.8978	99.3865	99.7955	99.592	99.6933	99.7955	99.8978	99.7955
43	RVA/Human-wt/RWA/UFS-NGS-MRC-DPRU7997/2015/G8P[4]	Study strain	Rwanda	V	84.5252	84.2233	84.6314	85.4167	84.3558	84.0491	84.0491	84.0491	84.1513	84.5603	84.1513	84.6626	87.2188	86.4337	99.4888	99.6933	96.7539	96.7056	95.6033	96.0123	98.8753	98.4663	99.592	99.592	99.4888	99.592	99.4888	99.2843	99.4888	99.4888	99.592	99.4888	99.4888	99.592	99.2843	99.4888	99.4888	99.592	99.4888	99.592	99.4888	99.4888

## Sheet: VP4
	Supplementary data S4: Nucleotide similarity analysis of Rwandan G8P[4] strains with respective global GenBank strains
					1	2	3	4	5	6	7	8	9	10	11	12	13	14	15	16	17	18	19	20	21	22	23	24	25	26	27	28	29	30	31	32	33	34	35	36	37	38	39	40	41	42	43	44	45
	Strains	Source	Country	Lineages
1	LC001901/RVA/Human-wt/JPN/83A001/1983/G2P[4]	NCBI GenBank	Japan	I
2	KC443590/RVA/Human-wt/AUS/CK20001/1977/G2P[4]	NCBI GenBank	Australia	I	98.234
3	HQ650119/RVA/Human-tc/USA/DS-1/1976/G2P[4]	NCBI GenBank	USA	I	98.3223	98.7457
4	RVA/Human-wt/ZAF/MRC-DPRU82/2012/G2P[4]	NCBI GenBank	South Africa	II	93.5099	93.3824	93.5121
5	MG181780/RVA/Human-wt/MWI/BID124/2012/G2P[4]	NCBI GenBank	Malawi	II	93.6424	93.5121	93.6419	99.6972
6	MG181857/RVA/Human-wt/MWI/BID14Z/2012/G2P[4]	NCBI GenBank	Malawi	II	93.6424	93.5121	93.6419	99.6972	99.9135
7	MG926728/RVA/Human-wt/MOZ/0308/2012/G2P[4]	NCBI GenBank	Mozambique	II	93.6424	93.5121	93.6419	99.5242	99.7405	99.7405
8	MG892018/RVA/Human-wt/MOZ/0257/2012/G8P[4]	NCBI GenBank	Mozambique	II	93.6865	93.4256	93.6419	99.4377	99.5675	99.5675	99.481
9	KF636314/RVA/Human-wt/ZMB/MRC-DPRU3463/2009/G8P[4]	NCBI GenBank	Zambia	II	93.7748	93.6419	93.7716	99.308	99.4377	99.4377	99.3512	99.3512
10	RVA/Human-wt/KEN/KLF0541/2012/G8P[4]	NCBI GenBank	Kenya	II	94.3046	94.2474	94.2907	98.4429	98.5727	98.5727	98.4862	98.4862	98.7889
11	RVA/Human-wt/KEN/KLF1055/2012/G8P[4]	NCBI GenBank	Kenya	II	94.2605	94.1609	94.2042	98.3564	98.4862	98.4862	98.3997	98.4862	98.7024	99.827
12	RVA/Human-wt/KEN/KLF0573/2012/G8P[4]	NCBI GenBank	Kenya	II	94.2163	94.1406	94.184	98.3941	98.5243	98.5243	98.4375	98.4809	98.7413	99.6094	99.566
13	RVA/Human-wt/KEN/KDH1111/2011/G8P[4]	NCBI GenBank	Kenya	II	94.1722	94.1176	94.1609	98.4862	98.6159	98.6159	98.5294	98.5294	98.8322	99.8702	99.7837	99.6528
14	RVA/Human-wt/TZA/MRC-DPRU4576/2010/G8P[4]	NCBI GenBank	Tanzania	II	94.128	94.0744	94.1176	98.3564	98.4862	98.4862	98.3997	98.3997	98.7024	99.7405	99.654	99.5226	99.7837
15	RVA/Human-wt/TZA/MRC-DPRU4570/2011/G8P[4]	NCBI GenBank	Tanzania	II	93.9073	93.9446	93.9014	98.2266	98.3564	98.3564	98.2699	98.2699	98.5727	99.6107	99.5242	99.3924	99.654	99.6107
16	RVA/Human-wt/UGA/MUL-13-496/2013/G8P[4]	NCBI GenBank	Uganda	II	94.0889	94.1228	94.1663	97.9974	98.128	98.128	98.0409	98.0409	98.3457	99.3905	99.2164	99.3447	99.347	99.2164	99.0858
17	RVA/Human-wt/UGA/MRC-DPRU1922/2008/G8P[4]	NCBI GenBank	Uganda	II	94.0397	93.9879	94.1176	98.6592	98.7889	98.7889	98.7024	98.7024	99.0052	98.9187	98.8322	98.8715	98.9619	98.8322	98.7024	98.5633
18	RVA/Human-wt/RWA/UFS-NGS-MRC-DPRU441/2012/G8P[4]	Study strain	Rwanda	II	94.0397	94.0311	93.9879	98.1401	98.2699	98.2699	98.1834	98.2699	98.4862	99.4377	99.3512	99.5226	99.3945	99.2647	99.2215	99.5211	98.6159
19	RVA/Human-wt/RWA/UFS-NGS-MRC-DPRU478/2013/G8P[4]	Study strain	Rwanda	II	94.1722	94.1609	94.1176	98.0104	98.1401	98.1401	98.0536	98.1401	98.3564	99.308	99.2215	99.3924	99.2647	99.1349	99.0917	99.4776	98.4862	99.6972
20	RVA/Human-wt/RWA/UFS-NGS-MRC-DPRU582/2013/G8P[4]	Study strain	Rwanda	II	94.128	94.0311	94.0744	97.9239	98.0536	98.0536	97.9671	98.0536	98.2699	99.2215	99.1349	99.3056	99.1782	99.0484	99.0052	98.9552	98.5727	99.1782	99.0484
21	RVA/Human-wt/RWA/UFS-NGS-MRC-DPRU589/2013/G8P[4]	Study strain	Rwanda	II	93.9956	93.9879	93.9446	98.0969	98.2266	98.2266	98.1401	98.2266	98.4429	99.3945	99.308	99.4792	99.3512	99.2215	99.1782	99.4776	98.5727	99.7837	99.654	99.1349
22	RVA/Human-wt/RWA/UFS-NGS-MRC-DPRU590/2013/G8P[4]	Study strain	Rwanda	II	94.0397	94.0311	93.9879	98.0536	98.1834	98.1834	98.0969	98.1834	98.3997	99.3512	99.2647	99.349	99.308	99.1782	99.1349	99.434	98.6159	99.654	99.6107	99.0052	99.6107
23	RVA/Human-wt/RWA/UFS-NGS-MRC-DPRU596/2013/G8P[4]	Study strain	Rwanda	II	94.1722	94.1609	94.2042	98.0969	98.2266	98.2266	98.1401	98.2266	98.4429	99.308	99.308	99.4792	99.3512	99.2215	99.0917	99.0422	98.5727	99.2647	99.1349	99.0484	99.2215	99.0917
24	RVA/Human-wt/RWA/UFS-NGS-MRC-DPRU599/2013/G8P[4]	Study strain	Rwanda	II	94.1722	94.1609	94.1176	98.0104	98.1401	98.1401	98.0536	98.1401	98.3564	99.308	99.2215	99.3924	99.2647	99.1349	99.0917	99.4776	98.4862	99.6972	99.9135	99.0484	99.654	99.6107	99.1349
25	RVA/Human-wt/RWA/UFS-NGS-MRC-DPRU602/2013/G8P[4]	Study strain	Rwanda	II	94.1722	94.1609	94.1176	98.0104	98.1401	98.1401	98.0536	98.1401	98.3564	99.308	99.2215	99.3924	99.2647	99.1349	99.0917	99.4776	98.4862	99.6972	99.9135	99.0484	99.654	99.6107	99.1349	99.9135
26	RVA/Human-wt/RWA/UFS-NGS-MRC-DPRU607/2013/G8P[4]	Study strain	Rwanda	II	94.128	94.1176	94.0744	97.9671	98.0969	98.0969	98.0104	98.0969	98.3131	99.2647	99.1782	99.349	99.2215	99.0917	99.0484	99.434	98.4429	99.654	99.8702	99.0052	99.6107	99.5675	99.0917	99.8702	99.8702
27	RVA/Human-wt/RWA/UFS-NGS-MRC-DPRU620/2013/G8P[4]	Study strain	Rwanda	II	94.128	94.1176	94.0744	97.9671	98.0969	98.0969	98.0104	98.0969	98.3131	99.2647	99.1782	99.349	99.2215	99.0917	99.0484	99.434	98.4429	99.654	99.8702	99.0052	99.6107	99.5675	99.0917	99.8702	99.8702	99.827
28	RVA/Human-wt/RWA/UFS-NGS-MRC-DPRU632/2013/G8P[4]	Study strain	Rwanda	II	94.0397	94.0311	93.9879	97.8806	98.0104	98.0104	97.9239	98.0104	98.2266	99.1782	99.0917	99.2622	99.1349	99.0052	98.9619	99.347	98.3564	99.5675	99.7837	98.9187	99.5242	99.481	99.0052	99.7837	99.7837	99.7405	99.7405
29	RVA/Human-wt/RWA/UFS-NGS-MRC-DPRU637/2013/G8P[4]	Study strain	Rwanda	II	94.0839	94.0311	93.9879	97.9671	98.0969	98.0969	98.0104	98.0969	98.3131	99.2647	99.1782	99.349	99.2215	99.0917	99.0484	99.434	98.4429	99.654	99.6972	99.0052	99.6107	99.5675	99.0917	99.6972	99.6972	99.654	99.654	99.5675
30	RVA/Human-wt/RWA/UFS-NGS-MRC-DPRU642/2013/G8P[4]	Study strain	Rwanda	II	94.2163	94.2042	94.3339	98.0969	98.2266	98.2266	98.1401	98.2266	98.4429	99.308	99.308	99.4792	99.3512	99.2215	99.0917	99.1293	98.5727	99.3512	99.2215	99.0484	99.308	99.1782	99.7405	99.2215	99.2215	99.1782	99.1782	99.0917	99.1782
31	RVA/Human-wt/RWA/UFS-NGS-MRC-DPRU652/2013/G8P[4]	Study strain	Rwanda	II	94.1722	94.1609	94.1176	98.0104	98.1401	98.1401	98.0536	98.1401	98.3564	99.308	99.2215	99.3924	99.2647	99.1349	99.0917	99.4776	98.4862	99.6972	99.9135	99.0484	99.654	99.6107	99.1349	100	99.9135	99.8702	99.8702	99.7837	99.6972	99.2215
32	RVA/Human-wt/RWA/UFS-NGS-MRC-DPRU653/2013/G8P[4]	Study strain	Rwanda	II	94.1722	94.0744	94.1176	98.0536	98.1834	98.1834	98.0969	98.1834	98.3997	99.3512	99.2647	99.4358	99.308	99.1782	99.1349	99.0858	98.6159	99.308	99.1782	99.7837	99.2647	99.1349	99.1782	99.1782	99.1782	99.1349	99.1349	99.0484	99.1349	99.1782	99.1782
33	RVA/Human-wt/RWA/UFS-NGS-MRC-DPRU656/2013/G8P[4]	Study strain	Rwanda	II	94.0839	94.0744	94.0311	98.0969	98.2266	98.2266	98.1401	98.2266	98.4429	99.3945	99.308	99.4792	99.3512	99.2215	99.1782	99.5646	98.6592	99.7837	99.7405	99.1349	99.7405	99.8702	99.2215	99.7405	99.7405	99.6972	99.6972	99.6107	99.6972	99.308	99.7405	99.2647
34	RVA/Human-wt/RWA/UFS-NGS-MRC-DPRU661/2013/G8P[4]	Study strain	Rwanda	II	94.2163	94.2042	94.1609	98.0536	98.1834	98.1834	98.0969	98.1834	98.3997	99.3512	99.2647	99.4358	99.308	99.1782	99.1349	99.5211	98.5294	99.7405	99.9567	99.0917	99.6972	99.654	99.1782	99.9567	99.9567	99.9135	99.9135	99.827	99.7405	99.2647	99.9567	99.2215	99.7837
35	RVA/Human-wt/RWA/UFS-NGS-MRC-DPRU666/2013/G8P[4]	Study strain	Rwanda	II	94.0839	94.0744	94.0311	98.0104	98.1401	98.1401	98.1401	98.1401	98.3564	99.308	99.2215	99.3924	99.2647	99.1349	99.0917	99.4776	98.4862	99.6972	99.654	99.0484	99.6972	99.6107	99.1349	99.654	99.654	99.6107	99.6107	99.5242	99.6107	99.2215	99.654	99.1782	99.7405	99.6972
36	RVA/Human-wt/RWA/UFS-NGS-MRC-DPRU667/2013/G8P[4]	Study strain	Rwanda	II	94.1722	94.1609	94.1176	98.0104	98.1401	98.1401	98.0536	98.1401	98.3564	99.308	99.2215	99.3924	99.2647	99.1349	99.0917	99.4776	98.4862	99.6972	99.9135	99.0484	99.654	99.6107	99.1349	99.9135	100	99.8702	99.8702	99.7837	99.6972	99.2215	99.9135	99.1782	99.7405	99.9567	99.654
37	RVA/Human-wt/RWA/UFS-NGS-MRC-DPRU737/2013/G8P[4]	Study strain	Rwanda	II	94.1722	94.1609	94.0311	97.9239	98.0536	98.0536	97.9671	98.0536	98.2699	99.2215	99.1349	99.3056	99.1782	99.0484	99.0052	99.3905	98.3997	99.6107	99.827	98.9619	99.5675	99.5242	99.0484	99.827	99.827	99.7837	99.7837	99.6972	99.6972	99.1349	99.827	99.0917	99.654	99.8702	99.5675	99.827
38	RVA/Human-wt/RWA/UFS-NGS-MRC-DPRU7997/2015/G8P[4]	Study strain	Rwanda	II	93.8631	93.9446	93.9014	97.7076	97.8374	97.8374	97.8374	97.8374	98.0536	99.0052	98.9187	99.0885	98.9619	98.8322	98.7889	99.347	98.3564	99.3945	99.4377	98.7457	99.3512	99.308	98.8322	99.4377	99.4377	99.3945	99.3945	99.308	99.308	98.9187	99.4377	98.8754	99.4377	99.481	99.3512	99.4377	99.3512
39	AB733131/RVA/Human-tc/JPN/KUN/1980/G2P[4]	NCBI GenBank	Japan	III	94.9669	95.199	94.9827	93.1228	93.1661	93.1661	93.1661	93.0796	93.3393	93.7716	93.5986	93.6198	93.6851	93.6419	93.5986	93.3391	93.5986	93.4256	93.5554	93.5121	93.3824	93.4256	93.4256	93.5554	93.5554	93.5121	93.5986	93.4256	93.4256	93.4689	93.5554	93.5121	93.4689	93.5986	93.5121	93.5554	93.5554	93.2526
40	KX646628/RVA/Human-wt/IND/RV1310/2013/GXP[4]	NCBI GenBank	India	IV	94.2605	94.2474	94.2474	92.8201	92.8633	92.8633	92.8633	92.7768	92.9498	93.2093	93.0363	93.1424	93.1228	92.9931	92.8633	93.1215	93.1228	93.0363	93.2526	93.0363	93.0796	93.0363	92.9931	93.2526	93.2526	93.2093	93.3393	93.1228	93.0796	93.0363	93.2526	93.0363	93.0796	93.2958	93.1228	93.2526	93.2526	92.9498	95.718
41	KP007171/RVA/Human-wt/PHI/TGO12-007/2012/G2P[4]	NCBI GenBank	Philippines	IV	94.1722	94.1609	94.0744	92.6471	92.6903	92.6903	92.6903	92.6038	92.7768	93.0363	92.8633	92.9688	92.9498	92.8201	92.6903	92.9473	92.9498	92.8633	93.0796	92.8633	92.9066	92.8633	92.8201	93.0796	93.0796	93.0363	93.1661	92.9498	92.9066	92.8633	93.0796	92.8633	92.9066	93.1228	92.9498	93.0796	93.0796	92.7768	95.8478	99.6107
42	KC443787/RVA/Human-wt/AUS/CK20051/2010/G2P[4]	NCBI GenBank	Australia	IV	94.0839	93.9879	93.9014	92.474	92.5173	92.5173	92.5173	92.4308	92.6038	92.8633	92.6903	92.7951	92.7768	92.6471	92.5173	92.7732	92.7768	92.6903	92.9066	92.6903	92.7336	92.6903	92.6471	92.9931	92.9066	92.8633	92.9931	92.7768	92.7336	92.6903	92.9931	92.6903	92.7336	92.9498	92.7768	92.9066	92.9066	92.6038	95.7612	99.5242	99.654
43	JX965125/RVA/AUS/WAPC703/2010/G2P[4]	NCBI GenBank	Australiia	IV	94.0397	93.9446	93.8581	92.4308	92.474	92.474	92.474	92.3875	92.5606	92.8201	92.6471	92.7517	92.7336	92.6038	92.474	92.7296	92.7336	92.6471	92.8633	92.6471	92.6903	92.6471	92.6038	92.9498	92.8633	92.8201	92.9498	92.7336	92.6903	92.6471	92.9498	92.6471	92.6903	92.9066	92.7336	92.8633	92.8633	92.5606	95.718	99.481	99.6107	99.9567
44	JQ069668/RVA/Human-wt/CAN/RT128-07/2008/G2P[4]	NCBI GenBank	Canada	IV	94.3929	94.3772	94.2907	92.9931	93.0363	93.0363	93.0363	92.9498	93.1228	93.2958	93.1228	93.2292	93.2093	93.0796	92.9498	93.2085	93.2093	93.1228	93.3393	93.1228	93.1661	93.1228	93.0796	93.3393	93.3393	93.2958	93.4256	93.2093	93.1661	93.1228	93.3393	93.1228	93.1661	93.3824	93.2093	93.3393	93.3393	93.0363	96.064	99.2215	99.3512	99.2647	99.2215
45	MK284511/RVA/Hu-wt/RUS/Novosibirsk/Nov10-N85/P[4]/2010/G2P[4]P[8]	NCBI GenBank	Russia	IV	94.2163	94.2907	94.1176	92.9066	92.9498	92.9498	92.9498	92.8633	93.0363	93.2958	93.1228	93.2292	93.2093	93.0796	92.9498	93.2956	93.1228	93.2093	93.4256	93.1228	93.2526	93.2093	93.0796	93.4256	93.4256	93.3824	93.5121	93.2958	93.2526	93.1228	93.4256	93.1228	93.2526	93.4689	93.2958	93.4256	93.4256	93.1228	96.064	99.1782	99.308	99.2215	99.1782	99.4377
46	KC442895/RVA/Human-wt/USA/2008747095/2008/G2P[4]	NCBI GenBank	USA	IV	94.3046	94.2907	94.2042	92.7336	92.7768	92.7768	92.7768	92.6903	92.8633	93.1228	92.9498	93.0556	93.0363	92.9066	92.7768	93.1215	93.0363	93.0363	93.2526	92.9498	93.0796	93.0363	92.9066	93.2526	93.2526	93.2093	93.3393	93.1228	93.0796	92.9498	93.2526	92.9498	93.0796	93.2958	93.1228	93.2526	93.2526	92.9498	95.8935	99.0484	99.1782	99.0917	99.0484	99.481	99.4377
47	KR705215/RVA/Human-wt/BEL/BE20/2004/G2P[4]	NCBI GenBank	Belgium	IV	94.4371	94.5934	94.4204	92.8633	92.9066	92.9066	92.9066	92.8201	92.9931	93.2526	93.0796	93.1858	93.1661	93.1228	92.9066	93.165	93.1661	93.0796	93.2958	93.0796	93.1228	93.0796	93.0363	93.2958	93.2958	93.2526	93.3824	93.1661	93.1228	93.0796	93.2958	93.0796	93.1228	93.3393	93.1661	93.2958	93.2958	92.9931	96.3668	98.8322	98.9619	98.8754	98.8322	99.3512	99.0484
48	JQ069638/RVA/Human-wt/CAN/RT036-07/2007/G2P[4]	NCBI GenBank	Canada	IV	94.3046	94.5502	94.4637	93.0796	93.0363	93.0363	93.0363	92.9498	93.1228	93.2958	93.1228	93.2292	93.2093	93.1661	92.9498	93.2085	93.2093	93.2093	93.5121	93.1228	93.2526	93.2093	93.0796	93.4256	93.4256	93.3824	93.4689	93.2958	93.2526	93.1228	93.4256	93.1228	93.2526	93.4689	93.2958	93.4256	93.4256	93.1228	96.3235	97.6211	97.7509	97.6644	97.6211	98.1401	97.9239
49	LC228373/RVA/Human-wt/JPN/MI1132/2016/G2P[4]	NCBI GenBank	Japan	IV	94.2163	94.4637	94.3772	92.9931	92.9498	92.9498	92.9498	92.8633	93.0363	93.2093	93.0363	93.1424	93.1228	93.0796	92.8633	93.1215	93.1228	93.1228	93.3393	93.0363	93.1661	93.1228	92.9931	93.3393	93.3393	93.2958	93.3824	93.2093	93.1661	93.0363	93.3393	93.0363	93.1661	93.3824	93.2093	93.3393	93.3393	93.0363	96.1938	97.4913	97.6211	97.5346	97.4913	98.0104	97.7941
50	KC443381/RVA/Human-wt/AUS/CK20060/2010/G2P[4]	NCBI GenBank	Australia	IV	94.128	94.3772	94.2907	92.9066	92.8633	92.8633	92.8633	92.7768	92.9498	93.1228	92.9498	93.0556	93.0363	92.9931	92.7768	93.0344	93.0363	93.0363	93.2526	92.9498	93.0796	93.0363	92.9066	93.2526	93.2526	93.2093	93.2958	93.1228	93.0796	92.9498	93.2526	92.9498	93.0796	93.2958	93.1228	93.2526	93.2526	92.9498	96.1938	97.4913	97.6211	97.5346	97.4913	98.0104	97.7941
51	MT232607/RVA/Human-wt/USA/2009727137/2009/G8P[4]	NCBI GenBank	USA	IV	94.1722	94.3339	94.2474	92.8633	92.9066	92.9066	92.9066	92.8201	92.9931	93.3393	93.1661	93.2726	93.2526	93.2093	92.9931	93.2521	93.1661	93.2526	93.4689	93.1661	93.2958	93.2526	93.1228	93.4689	93.4689	93.4256	93.4256	93.3393	93.2958	93.1661	93.4689	93.1661	93.2958	93.5121	93.3393	93.4689	93.4689	93.1661	95.9343	97.4048	97.5346	97.5346	97.4913	97.8374	97.7076
52	RVA/Human-wt/ZAF/UFS-NGS-MRC-DPRU764/2006/G2P[4]	Study strain	Rwanda	IV	94.2605	94.4637	94.3772	93.0796	93.0363	93.0363	93.0363	93.0363	93.1228	93.2958	93.2093	93.2726	93.2093	93.1661	92.9498	93.2085	93.2093	93.2958	93.5121	93.2958	93.3393	93.2958	93.1661	93.5121	93.5121	93.4689	93.5554	93.3824	93.3393	93.2093	93.5121	93.2958	93.3393	93.5554	93.3824	93.5121	93.5121	93.2093	96.2803	97.5779	97.7076	97.6211	97.5779	98.0969	97.8806
53	RVA/Human-wt/ZAF/UFS-NGS-MRC-DPRU1901/2008/G2P[4]	Study strain	Rwanda	IV	94.0397	94.2474	94.1609	93.0363	92.9931	92.9931	92.9931	92.9931	92.9931	93.1661	93.0796	93.1424	93.0796	93.0363	92.8201	93.0779	93.0796	93.1661	93.3824	93.1661	93.2093	93.1661	92.9931	93.3824	93.3824	93.3393	93.4256	93.2526	93.2093	93.0363	93.3824	93.1661	93.2093	93.4256	93.2526	93.3824	93.3824	93.0796	96.0208	97.3183	97.4481	97.3616	97.3183	97.8374	97.6211
54	RVA/Human-wt/ZAF/UFS-NGS-MRC-DPRU1077/2009/G2P[4]	Study strain	Rwanda	IV	94.128	94.3339	94.2474	93.1228	93.0796	93.0796	93.0796	93.0796	93.0796	93.2526	93.1661	93.2292	93.1661	93.1228	92.9066	93.165	93.1661	93.2526	93.4689	93.2526	93.2958	93.2526	93.0796	93.4689	93.4689	93.4256	93.5121	93.3393	93.2958	93.1228	93.4689	93.2526	93.2958	93.5121	93.3393	93.4689	93.4689	93.1661	96.1073	97.3183	97.4481	97.3616	97.3183	97.8374	97.6211
55	RVA/Human-wt/ZAF/UFS-NGS-MRC-DPRU1510/2010/G2P[4]	Study strain	Rwanda	IV	94.0397	94.2474	94.1609	93.0363	92.9931	92.9931	92.9931	92.9931	92.9931	93.1661	93.0796	93.1424	93.0796	93.0363	92.8201	93.0779	93.0796	93.1661	93.3824	93.1661	93.2093	93.2526	92.9931	93.3824	93.3824	93.3393	93.4256	93.2526	93.2093	93.0363	93.3824	93.1661	93.2093	93.4256	93.2526	93.3824	93.3824	93.0796	96.0208	97.2318	97.3616	97.2751	97.2318	97.7509	97.5346
56	RVA/Human-wt/ZAF/UFS-NGS-MRC-DPRU60/2013/G2P[4]	Study strain	Rwanda	IV	94.0839	94.0311	93.9446	92.5173	92.5606	92.5606	92.5606	92.5606	92.6471	92.9066	92.8201	92.8819	92.8201	92.6903	92.5606	92.8167	92.8201	92.8201	93.0363	92.8201	92.8633	92.8201	92.7768	93.0363	93.0363	92.9931	93.1228	92.9066	92.8633	92.8201	93.0363	92.8201	92.8633	93.0796	92.9066	93.0363	93.0363	92.8201	95.5882	99.6107	99.481	99.3945	99.3512	99.0917	99.0484
57	RVA/Human-wt/ZAF/UFS-NGS-MRC-DPRU68/2013/G2P[4]	Study strain	Rwanda	IV	94.2163	94.1609	94.0744	92.6471	92.6903	92.6903	92.6903	92.6903	92.7768	93.0363	92.9498	93.0122	92.9498	92.8201	92.6903	92.9473	92.9498	92.9498	93.1661	92.9498	92.9931	92.9498	92.9066	93.1661	93.1661	93.1228	93.2526	93.0363	92.9931	92.9498	93.1661	92.9498	92.9931	93.2093	93.0363	93.1661	93.1661	92.8633	95.718	99.7405	99.6107	99.5242	99.481	99.2215	99.1782
58	RVA/Human-wt/ZAF/UFS-NGS-MRC-DPRU952/2014/G2P[4]	Study strain	Rwanda	IV	94.128	94.3339	94.2474	93.1228	93.0796	93.0796	93.0796	93.0796	93.0796	93.2526	93.1661	93.2292	93.1661	93.1228	92.9066	93.165	93.1661	93.2526	93.4689	93.2526	93.2958	93.2526	93.0796	93.4689	93.4689	93.4256	93.5121	93.3393	93.2958	93.1228	93.4689	93.2526	93.2958	93.5121	93.3393	93.4689	93.4689	93.1661	96.1073	97.3183	97.4481	97.3616	97.3183	97.8374	97.6211
59	RVA/Human-wt/ZAF/UFS-NGS-MRC-DPRU12323/2016/G2P[4]	Study strain	Rwanda	IV	93.9514	93.8149	93.8149	92.474	92.5173	92.5173	92.5173	92.5173	92.6038	92.7768	92.6903	92.7517	92.7768	92.5606	92.4308	92.6861	92.7768	92.6903	92.9066	92.6903	92.7336	92.6903	92.6471	92.9066	92.9066	92.8633	92.9931	92.7768	92.7336	92.6903	92.9066	92.6903	92.7336	92.9498	92.7768	92.9066	92.9066	92.6038	95.372	99.3945	99.2647	99.1782	99.1349	98.8754	98.8322
[truncated: 14 more columns]

## Sheet: VP6
	Supplementary data S4: Nucleotide similarity analysis of Rwandan G8P[4] strains with respective global GenBank strains
					1	2	3	4	5	6	7	8	9	10	11	12	13	14	15	16	17	18	19	20	21	22	23	24	25	26	27	28	29	30	31	32	33	34	35	36	37	38	39	40	41	42	43	44	45
	Strains	Source	Country	Lineages
1	DQ870507/RVA/Human-tc/USA/DS-1/1976/G2P[4]	NCBI GenBank	USA	I
2	KC443591/RVA/Human-wt/AUS/CK20001/1977/G2P[4]	NCBI GenBank	Australia	I	98.6566
3	JF304930/RVA/Human-tc/KEN/AK26/1982/G2P[4]	NCBI GenBank	Kenya	II	97.3132	97.3132
4	DQ146695/RVA/Human-tc/PHL/L26/1987/G12P[4]	NCBI GenBank	Philiipines	II	97.0613	97.0613	97.733
5	AB733132/RVA/Human-tc/JPN/KUN/1980/G2P[4]	NCBI GenBank	Japan	III	97.2292	96.8934	96.3896	96.4736
6	AB762771/RVA/Human-tc/JPN/AU605/1986/G2P[4]	NCBI GenBank	Japan	IV	97.5129	97.2556	96.8268	96.9125	97.7702
7	AY787645/RVA/Human-wt/CHN/TB-Chen/1996/G2P[4]	NCBI GenBank	Japan	IV	97.2292	96.9773	96.6415	96.5575	97.5651	99.5712
8	EF554086/RVA/Human-wt/BEL/B1711/2002/G6P[6]	NCBI GenBank	Belgium	V	87.1537	86.6499	86.9857	86.9857	87.0697	86.7925	86.5659
9	RVA/Human-wt/RWA/UFS-NGS-MRC-DPRU441/2012/G8P[4]	Study strain	Rwanda	V	87.4055	86.9018	87.0697	87.2376	87.3216	87.1355	87.2376	96.6415
10	RVA/Human-wt/RWA/UFS-NGS-MRC-DPRU478/2013/G8P[4]	Study strain	Rwanda	V	87.5735	87.0697	87.2376	87.4055	87.3216	87.2213	87.2376	96.6415	99.6641
11	RVA/Human-wt/RWA/UFS-NGS-MRC-DPRU582/2013/G8P[4]	Study strain	Rwanda	V	87.3216	86.8178	86.9857	86.9857	87.0697	87.0497	87.1537	96.3056	99.4962	99.3283
12	RVA/Human-wt/RWA/UFS-NGS-MRC-DPRU589/2013/G8P[4]	Study strain	Rwanda	V	87.3216	86.9857	87.1537	87.3216	87.2376	87.1355	87.1537	96.8934	99.7481	99.7481	99.4123
13	RVA/Human-wt/RWA/UFS-NGS-MRC-DPRU590/2013/G8P[4]	Study strain	Rwanda	V	87.4055	86.9018	87.0697	87.2376	87.3216	87.1355	87.2376	96.6415	99.8321	99.6641	99.4962	99.7481
14	RVA/Human-wt/RWA/UFS-NGS-MRC-DPRU596/2013/G8P[4]	Study strain	Rwanda	V	87.0697	86.5659	86.7338	86.9018	86.9857	86.8782	87.0697	96.4736	99.3283	99.3283	99.1604	99.4123	99.3283
15	RVA/Human-wt/RWA/UFS-NGS-MRC-DPRU599/2013/G8P[4]	Study strain	Rwanda	V	87.4895	86.9857	87.1537	87.3216	87.4055	87.307	87.3216	96.7254	99.7481	99.7481	99.4123	99.8321	99.7481	99.4123
16	RVA/Human-wt/RWA/UFS-NGS-MRC-DPRU602/2013/G8P[4]	Study strain	Rwanda	V	87.4055	86.9018	87.0697	87.2376	87.3216	87.2213	87.2376	96.8094	99.8321	99.8321	99.4962	99.916	99.8321	99.4962	99.916
17	RVA/Human-wt/RWA/UFS-NGS-MRC-DPRU607/2013/G8P[4]	Study strain	Rwanda	V	87.4055	86.9018	87.0697	87.2376	87.3216	87.1355	87.2376	96.6415	99.8321	99.6641	99.4962	99.7481	99.8321	99.3283	99.7481	99.8321
18	RVA/Human-wt/RWA/UFS-NGS-MRC-DPRU620/2013/G8P[4]	Study strain	Rwanda	V	87.4895	86.9857	87.1537	87.3216	87.4055	87.2213	87.3216	96.7254	99.916	99.7481	99.5802	99.8321	99.916	99.4123	99.8321	99.916	99.916
19	RVA/Human-wt/RWA/UFS-NGS-MRC-DPRU632/2013/G8P[4]	Study strain	Rwanda	V	87.3216	86.8178	86.9857	87.1537	87.2376	87.1355	87.1537	96.7254	99.7481	99.7481	99.4123	99.8321	99.7481	99.4123	99.8321	99.916	99.7481	99.8321
20	RVA/Human-wt/RWA/UFS-NGS-MRC-DPRU637/2013/G8P[4]	Study strain	Rwanda	V	87.4055	86.9018	87.0697	87.2376	87.3216	87.2213	87.2376	96.8094	99.8321	99.8321	99.4962	99.916	99.8321	99.4962	99.916	100	99.8321	99.916	99.916
21	RVA/Human-wt/RWA/UFS-NGS-MRC-DPRU642/2013/G8P[4]	Study strain	Rwanda	V	87.1537	86.6499	86.8178	86.9857	87.0697	86.964	87.1537	96.3896	99.2443	99.2443	99.0764	99.3283	99.2443	99.916	99.3283	99.4123	99.2443	99.3283	99.3283	99.4123
22	RVA/Human-wt/RWA/UFS-NGS-MRC-DPRU652/2013/G8P[4]	Study strain	Rwanda	V	87.4055	86.9018	87.0697	87.2376	87.3216	87.2213	87.2376	96.8094	99.8321	99.8321	99.4962	99.916	99.8321	99.4962	99.916	100	99.8321	99.916	99.916	100	99.4123
23	RVA/Human-wt/RWA/UFS-NGS-MRC-DPRU653/2013/G8P[4]	Study strain	Rwanda	V	87.2376	86.7338	86.9018	86.9018	86.9857	87.0497	87.0697	96.3896	99.4123	99.4123	99.916	99.4962	99.4123	99.2443	99.4962	99.5802	99.4123	99.4962	99.4962	99.5802	99.1604	99.5802
24	RVA/Human-wt/RWA/UFS-NGS-MRC-DPRU656/2013/G8P[4]	Study strain	Rwanda	V	87.4895	86.9857	87.1537	87.3216	87.4055	87.2213	87.3216	96.7254	99.916	99.7481	99.5802	99.8321	99.916	99.4123	99.8321	99.916	99.916	100	99.8321	99.916	99.3283	99.916	99.4962
25	RVA/Human-wt/RWA/UFS-NGS-MRC-DPRU661/2013/G8P[4]	Study strain	Rwanda	V	87.6574	86.9857	87.1537	86.9857	87.4055	87.0497	87.0697	97.649	96.0537	96.0537	95.7179	96.3056	96.0537	96.0537	96.3056	96.2217	96.0537	96.1377	96.1377	96.2217	95.9698	96.2217	95.8018	96.1377
26	RVA/Human-wt/RWA/UFS-NGS-MRC-DPRU666/2013/G8P[4]	Study strain	Rwanda	V	87.4055	86.9018	87.0697	87.2376	87.3216	87.2213	87.2376	96.8094	99.8321	99.8321	99.4962	99.916	99.8321	99.4962	99.916	100	99.8321	99.916	99.916	100	99.4123	100	99.5802	99.916	96.2217
27	RVA/Human-wt/RWA/UFS-NGS-MRC-DPRU667/2013/G8P[4]	Study strain	Rwanda	V	87.4055	86.9018	87.0697	87.2376	87.3216	87.2213	87.2376	96.8094	99.8321	99.8321	99.4962	99.916	99.8321	99.4962	99.916	100	99.8321	99.916	99.916	100	99.4123	100	99.5802	99.916	96.2217	100
28	RVA/Human-wt/RWA/UFS-NGS-MRC-DPRU737/2013/G8P[4]	Study strain	Rwanda	V	87.4895	86.9857	87.1537	87.3216	87.4055	87.2213	87.3216	96.7254	99.916	99.7481	99.5802	99.8321	99.916	99.4123	99.8321	99.916	99.916	100	99.8321	99.916	99.3283	99.916	99.4962	100	96.1377	99.916	99.916
29	RVA/Human-wt/RWA/UFS-NGS-MRC-DPRU7997/2015/G8P[4]	Study strain	Rwanda	V	87.3216	86.6499	86.8178	86.9857	87.0697	86.964	86.9857	96.7254	99.5802	99.5802	99.2443	99.6641	99.5802	99.2443	99.6641	99.7481	99.5802	99.6641	99.6641	99.7481	99.1604	99.7481	99.3283	99.6641	96.1377	99.7481	99.7481	99.6641
30	RVA/Human-wt/UGA/MUL-13-496/2013/G8P[4]	NCBI GenBank	Uganda	V	87.4895	86.8178	86.9857	87.1537	87.2376	87.1355	87.1537	96.8934	99.7481	99.7481	99.4123	99.8321	99.7481	99.4123	99.8321	99.916	99.7481	99.8321	99.8321	99.916	99.3283	99.916	99.4962	99.8321	96.3056	99.916	99.916	99.8321	99.8321
31	RVA/Human-wt/KEN/KDH1111/2011/G8P[4]	NCBI GenBank	Kenya	V	87.1537	86.6499	86.8178	86.9857	87.0697	86.964	86.9857	96.8094	99.4962	99.4962	99.3283	99.5802	99.4962	99.4962	99.5802	99.6641	99.4962	99.5802	99.5802	99.6641	99.4123	99.6641	99.4123	99.5802	96.0537	99.6641	99.6641	99.5802	99.4123	99.5802
32	RVA/Human-wt/TZA/MRC-DPRU4570/2011/G8P[4]	NCBI GenBank	Tanzania	V	87.1537	86.6499	86.8178	86.9857	87.0697	87.0497	87.0697	96.6415	99.4962	99.4962	99.3283	99.5802	99.4962	99.4962	99.5802	99.6641	99.4962	99.5802	99.5802	99.6641	99.4123	99.6641	99.4123	99.5802	96.0537	99.6641	99.6641	99.5802	99.4123	99.5802	99.8321
33	RVA/Human-wt/ZWE/MRC-DPRU3347/2010/G8P[4]	NCBI GenBank	Zimbabwe	V	87.2376	86.7338	86.5659	86.7338	87.1537	86.8782	86.9018	96.6415	98.9924	98.9924	98.9924	99.0764	98.9924	98.9924	99.0764	99.1604	98.9924	99.0764	99.0764	99.1604	98.9085	99.1604	99.0764	99.0764	96.2217	99.1604	99.1604	99.0764	98.9085	99.0764	99.3283	99.3283
34	RVA/Human-wt/KEN/KLF0831/2016/G2P[4]	NCBI GenBank	Kenya	V	87.6574	86.9857	87.1537	86.9857	87.4055	87.1355	87.0697	97.817	96.2217	96.2217	95.8858	96.4736	96.2217	96.2217	96.4736	96.3896	96.2217	96.3056	96.3056	96.3896	96.1377	96.3896	95.9698	96.3056	99.6641	96.3896	96.3896	96.3056	96.3056	96.4736	96.2217	96.2217	96.3896
35	RVA/Human-wt/IND/CMC_00020/2012/G2P[X]	NCBI GenBank	India	V	87.5735	86.9018	87.2376	87.0697	87.3216	87.0497	86.9857	98.0688	96.3056	96.3056	95.9698	96.5575	96.3056	96.1377	96.5575	96.4736	96.3056	96.3896	96.3896	96.4736	96.0537	96.4736	96.0537	96.3896	99.5802	96.4736	96.4736	96.3896	96.3896	96.5575	96.3056	96.3056	96.3056	99.7481
36	RVA/Human-wt/BEL/BE105/2013/G2P[4]	NCBI GenBank	Belgium	V	87.4895	86.8178	87.1537	86.9857	87.2376	86.964	86.9018	97.9849	96.2217	96.2217	95.8858	96.4736	96.2217	96.0537	96.4736	96.3896	96.2217	96.3056	96.3056	96.3896	95.9698	96.3896	95.9698	96.3056	99.4962	96.3896	96.3896	96.3056	96.3056	96.4736	96.2217	96.2217	96.2217	99.6641	99.916
37	RVA/Human-wt/BGD/Bang-114/2008/G2P[4]	NCBI GenBank	Bangladesh	V	87.4895	86.8178	87.1537	86.9857	87.2376	86.964	86.9018	98.1528	96.5575	96.5575	96.2217	96.8094	96.5575	96.3896	96.8094	96.7254	96.5575	96.6415	96.6415	96.7254	96.3056	96.7254	96.3056	96.6415	99.3283	96.7254	96.7254	96.6415	96.6415	96.8094	96.5575	96.5575	96.5575	99.4962	99.7481	99.6641
38	KJ748480/RVA/Human-wt/GHA/GH019-08/2008/G8P[6]	NCBI GenBank	Ghana	VI	87.1537	86.5659	86.5659	86.9018	86.5659	86.5352	86.4819	93.0311	92.1075	92.2754	92.1075	92.3594	92.1075	92.2754	92.3594	92.2754	92.1075	92.1914	92.1914	92.2754	92.3594	92.2754	92.1914	92.1914	92.6952	92.2754	92.2754	92.1914	92.1914	92.3594	92.2754	92.1075	91.9395	92.8631	92.9471	92.8631	93.0311
39	KP[8]82628/RVA/Human-wt/GHA/Ghan-113/2008/G8P[6]	NCBI GenBank	Ghana	VI	87.1537	86.5659	86.5659	86.9018	86.5659	86.5352	86.4819	93.0311	92.1075	92.2754	92.1075	92.3594	92.1075	92.2754	92.3594	92.2754	92.1075	92.1914	92.1914	92.2754	92.3594	92.2754	92.1914	92.1914	92.6952	92.2754	92.2754	92.1914	92.1914	92.3594	92.2754	92.1075	91.9395	92.8631	92.9471	92.8631	93.0311	100
40	LC095956/RVA/Human-wt/VNM/NT0082/2007/G10P[14]	NCBI GenBank	Vietnam	VII	86.398	85.9782	85.8102	85.8102	86.314	85.7633	85.7263	92.2754	92.2754	92.1075	92.1075	92.3594	92.1075	92.1075	92.1914	92.2754	92.1075	92.1914	92.1914	92.2754	92.1914	92.2754	92.1914	92.1914	91.9395	92.2754	92.2754	92.1914	92.1914	92.3594	92.1075	92.1075	91.9395	92.1075	92.1914	92.1075	92.4433	95.2141	95.2141
41	LC169856/RVA/Human-wt/THA/PCB-79/2013/G8P[8]	NCBI GenBank	Thailand	VII	85.9782	85.5584	85.7263	85.7263	85.7263	85.4202	85.2225	91.7716	91.4358	91.4358	91.4358	91.6877	91.4358	91.2678	91.5197	91.6037	91.4358	91.5197	91.5197	91.6037	91.3518	91.6037	91.5197	91.5197	91.3518	91.6037	91.6037	91.5197	91.5197	91.6877	91.4358	91.6037	91.0999	91.5197	91.6037	91.5197	91.8556	94.0386	94.0386	98.1528
42	EF583020/RVA/Human-tc/GBR/A64/1987/G10P[11]	NCBI GenBank	United Kingdom	VIII	87.7414	87.1537	86.8178	86.8178	87.1537	86.8782	86.5659	93.7028	93.115	93.115	92.9471	93.3669	93.115	93.283	93.199	93.283	93.115	93.199	93.199	93.283	93.199	93.283	93.0311	93.199	93.199	93.283	93.283	93.199	93.199	93.3669	93.115	93.115	92.9471	93.3669	93.4509	93.3669	93.7028	94.7103	94.7103	94.7943	94.2905
43	FN665693/RVA/Human-wt/HUN/BP1062/2004/G8P[14]	NCBI GenBank	Hungary	VIII	87.3216	86.9018	86.8178	86.7338	87.2376	86.8782	86.6499	93.0311	91.9395	91.9395	91.9395	92.1914	91.9395	92.1075	92.1914	92.1075	91.9395	92.0235	92.0235	92.1075	92.0235	92.1075	92.0235	92.0235	92.9471	92.1075	92.1075	92.0235	92.0235	92.1914	92.2754	92.2754	92.2754	92.9471	93.0311	92.9471	93.283	95.2141	95.2141	94.2905	93.283	95.466
44	KP[8]82925/RVA/Human-wt/MLI/Mali-039/2008/G8P[6]	NCBI GenBank	Mali	IX	86.314	85.9782	85.8102	85.8102	85.9782	86.0206	85.8102	94.0386	93.5348	93.5348	93.3669	93.7867	93.5348	93.3669	93.6188	93.7028	93.5348	93.6188	93.6188	93.7028	93.283	93.7028	93.4509	93.6188	93.7028	93.7028	93.7028	93.6188	93.7867	93.7867	93.5348	93.7028	93.5348	93.8707	93.9547	93.8707	94.0386	94.2065	94.2065	93.9547	93.7867	95.466	93.8707
45	EF554152/RVA/Sheep-tc/ESP/OVR762/2002/G8P[14]	NCBI GenBank	Spain	IX	86.4819	86.2301	86.2301	86.398	86.398	86.1921	85.9782	93.0311	92.7792	92.6113	92.3594	92.8631	92.6113	92.3594	92.6952	92.7792	92.6113	92.6952	92.8631	92.7792	92.2754	92.7792	92.4433	92.6952	93.199	92.7792	92.7792	92.6952	92.8631	92.8631	92.6952	92.6952	92.5273	93.3669	93.4509	93.3669	93.7028	93.7867	93.7867	94.7103	94.2065	95.0462	94.2065	95.7179
46	DQ870496/RVA/Cow-tc/USA/NCDV/1967/G6P[6]1	NCBI GenBank	USA	X	86.9857	86.7338	86.7338	86.6499	86.9018	86.964	86.9018	93.3669	92.9471	92.9471	92.7792	93.199	92.9471	92.9471	93.0311	93.115	92.9471	93.0311	93.0311	93.115	93.0311	93.115	92.8631	93.0311	93.199	93.115	93.115	93.0311	93.0311	93.199	92.9471	92.9471	92.9471	93.199	93.283	93.199	93.5348	94.7103	94.7103	94.6264	93.6188	95.6339	94.7943	95.2981	94.9622
47	EF554130/RVA/Human-tc/ITA/PA169/1988/G6P[14]	NCBI GenBank	Italy	X	86.9018	86.6499	86.4819	86.5659	87.1537	86.7067	86.6499	93.3669	92.9471	92.9471	92.7792	93.199	92.9471	93.115	93.0311	93.115	92.9471	93.0311	93.0311	93.115	93.199	93.115	92.8631	93.0311	93.199	93.115	93.115	93.0311	93.199	93.199	92.9471	92.9471	92.9471	93.199	93.283	93.199	93.5348	94.7943	94.7943	94.7103	93.7028	95.55	94.5424	95.382	94.8783
48	EF583016/RVA/Human-tc/IND/69M/1980/G8P[4]10	NCBI GenBank	India	XI	85.9782	85.4744	85.8942	85.5584	85.6423	85.6775	85.5584	93.283	93.115	93.283	93.283	93.3669	93.115	93.115	93.3669	93.283	93.115	93.199	93.199	93.283	93.0311	93.283	93.3669	93.199	93.283	93.283	93.283	93.199	93.199	93.3669	93.115	93.283	93.115	93.115	93.199	93.115	93.4509	93.3669	93.3669	92.8631	92.6952	93.8707	93.8707	93.8707	93.283
49	KC175098/RVA/Human-wt/IND/N83/2003/G10P[11]	NCBI GenBank	India	XI	86.0621	85.4744	85.8102	85.4744	86.0621	86.0206	85.8102	92.6113	91.8556	92.0235	91.6037	92.1075	91.8556	91.7716	92.1075	92.0235	91.8556	91.9395	91.9395	92.0235	91.6877	92.0235	91.6877	91.9395	92.9471	92.0235	92.0235	91.9395	91.9395	92.1075	91.7716	91.9395	91.7716	93.115	93.0311	92.9471	93.115	93.3669	93.3669	92.8631	92.8631	93.7867	93.199	94.0386	93.6188
50	AY740737/RVA/Human-wt/BEL/B4106/2000/G3P[14]	NCBI GenBank	Belgium	XII	87.3216	87.0697	87.2376	86.7338	87.3216	87.307	87.2376	89.3367	89.2527	89.2527	89.0848	89.5046	89.2527	89.2527	89.3367	89.4207	89.2527	89.3367	89.3367	89.4207	89.1688	89.4207	89.1688	89.3367	89.5046	89.4207	89.4207	89.3367	89.5046	89.5046	89.3367	89.3367	89.3367	89.6725	89.5886	89.5046	89.6725	89.5886	89.5886	89.3367	89.0008	90.848	90.5122	90.0924	90.5122
51	KP258402/RVA/Human-wt/BEL/BE5028/2012/G3P[14]	NCBI GenBank	Belgium	XII	86.6499	86.398	86.5659	86.398	86.6499	86.4494	86.5659	89.7565	89.7565	89.9244	89.5886	90.0084	89.7565	89.5886	89.8405	89.9244	89.7565	89.8405	89.8405	89.9244	89.5046	89.9244	89.6725	89.8405	89.7565	89.9244	89.9244	89.8405	90.0084	90.0084	89.8405	89.8405	89.6725	89.9244	89.8405	89.7565	90.0924	90.0924	90.0924	89.5046	89.3367	90.6808	90.6808	90.5961	91.016
52	AB573073/RVA/Human-tc/JPN/Dai-10/2008/G24P[33]	NCBI GenBank	Japan	XIII	86.5659	86.398	86.1461	85.8102	86.314	86.5352	86.2301	87.0697	86.398	86.5659	86.314	86.6499	86.398	86.0621	86.4819	86.5659	86.398	86.4819	86.4819	86.5659	85.9782	86.5659	86.398	86.4819	87.4055	86.5659	86.5659	86.4819	86.4819	86.6499	86.314	86.4819	86.314	87.5735	87.4895	87.4055	87.4055	87.4055	87.4055	87.8254	87.6574	87.9933	88.4971	88.4131	88.4971
53	DQ838647/RVA/Simian-tc/ZAF/SA11-5S/1958/G3P[X]	NCBI GenBank	South Africa	XIII	85.8942	85.8942	85.4744	85.3065	85.2225	85.5918	85.3065	86.9857	86.4819	86.8178	86.2301	86.7338	86.4819	86.314	86.7338	86.6499	86.4819	86.5659	86.5659	86.6499	86.2301	86.6499	86.314	86.5659	87.2376	86.6499	86.6499	86.5659	86.5659	86.7338	86.398	86.398	86.398	87.2376	87.3216	87.2376	87.2376	86.9018	86.9018	86.2301	86.1461	86.7338	87.5735	86.7338	87.4895
54	EF554108/RVA/Human-wt/HUN/Hun5/1997/G6P[14]	NCBI GenBank	Hungary	XIV	86.2301	86.2301	85.9782	86.1461	85.7263	86.1921	85.9782	88.4971	87.4055	87.5735	87.2376	87.6574	87.4055	87.7414	87.6574	87.5735	87.4055	87.4895	87.4895	87.5735	87.6574	87.5735	87.3216	87.4895	88.581	87.5735	87.5735	87.4895	87.4055	87.5735	87.4895	87.4895	87.6574	88.749	88.665	88.581	88.4131	88.4131	88.4131	88.3291	87.4895	89.5046	88.9169	88.2452	88.665
55	GU827410/RVA/Cat-wt/ITA/BA222/2005/G3P[9]	NCBI GenBank	Italy	XIV	86.314	86.1461	86.2301	86.2301	85.8102	86.3636	86.1461	88.1612	87.3216	87.4895	87.1537	87.5735	87.3216	87.4895	87.5735	87.4895	87.3216	87.4055	87.4055	87.4895	87.4055	87.4895	87.2376	87.4055	88.4131	87.4895	87.4895	87.4055	87.4895	87.4895	87.5735	87.5735	87.5735	88.581	88.4971	88.4131	88.2452	88.749	88.749	88.1612	87.6574	89.0008	88.665	88.581	88.581
56	JQ345494/RVA/Horse-wt/ZAF/EqRV-SA1/2006/G14P[12]	NCBI GenBank	South Africa	XV	87.1537	87.2376	87.4895	87.5735	87.0697	86.964	86.9018	85.0546	85.9782	86.1461	85.8942	86.2301	85.9782	85.9782	86.2301	86.1461	85.9782	86.0621	86.0621	86.1461	85.8942	86.1461	85.9782	86.0621	85.3904	86.1461	86.1461	86.0621	85.8942	86.0621	86.1461	85.9782	85.7263	85.3904	85.4744	85.3904	85.3904	86.2301	86.2301	85.0546	84.8027	85.5584	85.9782	85.4744	85.0546
57	AB908927/RVA/Horse-tc/JPN/JE84/1996/G14P[12]	NCBI GenBank	Japan	XV	87.3216	87.7414	87.8254	87.9093	87.1537	87.2213	87.0697	86.1461	86.9018	87.0697	86.8178	87.1537	86.9018	86.9018	86.9857	87.0697	86.9018	86.9857	86.9857	87.0697	86.8178	87.0697	86.9018	86.9857	86.398	87.0697	87.0697	86.9857	86.8178	86.9857	86.9018	86.9018	86.6499	86.398	86.4819	86.398	86.5659	87.4055	87.4055	86.0621	86.1461	86.9018	87.1537	86.9018	86.2301
[truncated: 12 more columns]

## Sheet: VP1
	Supplementary data S4: Nucleotide similarity analysis of Rwandan G8P[4] strains with respective global GenBank strains
					1	2	3	4	5	6	7	8	9	10	11	12	13	14	15	16	17	18	19	20	21	22	23	24	25	26	27	28	29	30	31	32	33	34	35	36	37	38	39	40	41	42	43	44	45
	Strains	Source	Country	Lineages
1	DQ870505/RVA/Human-tc/USA/DS-1/1976/G2P[4]	NCBI GenBank	USA	I
2	KC443587/RVA/Human-wt/AUS/CK20001/1977/G2P[4]	NCBI GenBank	Australia	I	98.4681
3	DQ146693/RVA/Human-tc/PHL/L26/1987/G12P[4]	NCBI GenBank	Philippines	II	86.3664	86.489
4	JF304915/RVA/Human-tc/KEN/D205/1989/G2P[4]	NCBI GenBank	Kenya	II	86.2745	86.489	97.1507
5	LC438390/RVA/Human-tc/JPN/80SR001/1980/G2P[4]	NCBI GenBank	Japan	III	95.8027	95.8333	86.6115	86.6728
6	AB733133/RVA/Human-tc/JPN/KUN/1980/G2P[4]	NCBI GenBank	Japan	III	95.7617	95.7924	86.5479	86.6093	99.9693
7	AB762772/RVA/Human-tc/JPN/AU605/1986/G2P[4]	NCBI GenBank	Japan	IV	95.4658	95.4658	86.2422	86.3665	97.5466	97.5155
8	AY787653/RVA/Human-wt/CHN/TB-Chen/1996/G2P[4]	NCBI GenBank	China	IV	95.5576	95.5576	86.2745	86.3664	97.7328	97.6966	98.6646
9	KU059766/RVA/Human-wt/AUS/D388/2013/G3P[8]	NCBI GenBank	Australia	V	90.2574	90.1042	86.7953	86.3971	90.0735	90.0184	90.0932	90.0123
10	KU550262/RVA/Human-wt/ESP/SS98242319/2015/G3P[8]	NCBI GenBank	Spain	V	90.2267	90.1348	87.0404	86.6422	90.2267	90.172	90.2174	90.1961	98.989
11	MZ094284/RVA/Human-wt/KEN/KLF0613/2012/G8P[4]	NCBI GenBank	Kenya	V	90.3799	90.4105	87.1017	86.7953	90.3493	90.2948	90.2795	90.2267	97.1507	96.9669
12	KX655462/RVA/Human-wt/UGA/MUL-13-496/2013/G8P[4]	NCBI GenBank	Uganda	V	90.5025	90.4105	87.2855	86.9179	90.3493	90.2948	90.2795	90.288	96.9056	96.7218	99.5711
13	KP752571/RVA/Human-wt/TZA/MRC-DPRU4570/2011/G8P[4]	NCBI GenBank	Tanzania	V	90.288	90.3186	86.826	86.5196	90.2574	90.2027	90.2174	90.1348	97.1814	96.9363	99.3873	99.1422
14	MG891982/RVA/Human-wt/MOZ/0052/2012/G8P[4]	NCBI GenBank	Mozambique	V	90.4718	90.4412	86.9485	86.5809	90.3799	90.3256	90.3106	90.2574	97.1814	96.9975	99.663	99.4179	99.4792
15	KF636357/RVA/Human-wt/ZMB/MRC-DPRU1621/2008/G8P[4]	NCBI GenBank	Zambia	V	90.2574	90.288	87.1324	86.826	90.2267	90.172	90.2484	90.1654	97.0282	96.9056	99.1422	98.9583	99.0196	99.2341
16	RVA/Human-wt/RWA/UFS-NGS-MRC-DPRU441/2012/G8P[4]	Study strain	Rwanda	V	90.4105	90.3799	87.1936	86.8873	90.3799	90.3256	90.3106	90.2574	97.1201	96.9363	99.7855	99.7243	99.3566	99.6324	99.1115
17	RVA/Human-wt/RWA/UFS-NGS-MRC-DPRU582/2013/G8P[4]	Study strain	Rwanda	V	90.3186	90.288	87.1017	86.7953	90.288	90.2334	90.1553	90.1042	96.8444	96.6605	99.4485	99.326	99.0196	99.2953	98.7745	99.4792
18	RVA/Human-wt/RWA/UFS-NGS-MRC-DPRU589/2013/G8P[4]	Study strain	Rwanda	V	90.3493	90.3186	87.0711	86.7647	90.3186	90.2641	90.2484	90.1961	97.0588	96.875	99.7243	99.663	99.2953	99.5711	99.0502	99.8775	99.4179
19	RVA/Human-wt/RWA/UFS-NGS-MRC-DPRU596/2013/G8P[4]	Study strain	Rwanda	V	90.3493	90.3186	87.2855	87.0404	90.2574	90.2027	90.1863	90.1348	97.0895	96.9669	99.6017	99.3566	99.1728	99.4485	98.989	99.5711	99.2341	99.5098
20	RVA/Human-wt/RWA/UFS-NGS-MRC-DPRU642/2013/G8P[4]	Study strain	Rwanda	V	90.4412	90.4718	87.1936	86.8873	90.288	90.2334	90.2174	90.1654	97.0588	96.875	99.5711	99.326	99.1422	99.4179	98.9583	99.5404	99.2034	99.4792	99.7243
21	RVA/Human-wt/RWA/UFS-NGS-MRC-DPRU653/2013/G8P[4]	Study strain	Rwanda	V	90.3186	90.288	87.1017	86.7953	90.288	90.2334	90.1553	90.1042	96.8444	96.6605	99.3873	99.2647	98.9583	99.2341	98.7745	99.4179	99.9387	99.3566	99.2341	99.2034
22	RVA/Human-wt/RWA/UFS-NGS-MRC-DPRU7997/2015/G8P[4]	Study strain	Rwanda	V	90.4105	90.3186	87.1324	86.826	90.3186	90.2641	90.2484	90.1961	97.0282	96.8444	99.5098	99.5711	99.0809	99.3566	98.8971	99.663	99.2034	99.6017	99.2953	99.2647	99.1422
23	EF554082/RVA/Human-wt/BEL/B1711/2002/G6P[6]	NCBI GenBank	Belgium	VI	90.1654	89.951	86.6728	86.7647	90.3493	90.2948	90.4037	90.288	90.9007	91.1152	91.2071	91.1458	91.1765	91.1765	91.1458	91.1765	90.9007	91.1765	91.3297	91.2377	90.9007	91.1765
24	KJ751624/RVA/Human-wt/GHA/MRC-DPRU1818/1999/G2P[6]	NCBI GenBank	Ghana	VI	90.4412	90.2267	86.8566	87.0098	90.5637	90.5098	90.6211	90.5025	91.299	91.5135	91.6054	91.5441	91.5748	91.5748	91.5441	91.5748	91.299	91.5748	91.6667	91.636	91.299	91.5748	99.4179
25	FJ031024/RVA/Sheep-tc/CHN/CC0812-1/2008/G10P[15]	NCBI GenBank	China	VII	89.1238	89.3689	86.152	85.8456	89.3689	89.312	88.913	89.2157	89.0319	89.0319	89.2463	89.1238	89.185	89.3382	89.0319	89.2157	89.2157	89.2157	89.2463	89.185	89.277	89.1544	89.0319	89.2157
26	JQ013502/RVA/Sheep0tc/CHN/LLR/1985/G10P[[1]2	NCBI GenBank	China	VII	89.185	89.4301	86.3358	86.0294	89.4301	89.3735	88.9752	89.277	89.1544	89.1544	89.4301	89.3076	89.3076	89.4608	89.1544	89.3995	89.3995	89.3995	89.4301	89.3689	89.4608	89.3382	89.1544	89.3382	99.8162
27	LC065020/RVA/Human-tc/JPN/AU109/1994/G8P[4]	NCBI GenBank	Japan	VIII	88.8172	88.8479	85.9293	85.6836	88.8786	88.8479	88.6611	88.6636	89.278	89.3395	88.8786	88.8479	88.6943	89.0323	88.7558	88.9094	88.9094	88.9401	88.9094	88.8786	88.9708	88.9401	89.0015	89.4009	90.7834	90.937
28	FN665688/RVA/Human-wt/HUN/BP[[1]062/2004/G8P[[1]4	NCBI GenBank	Hungary	VIII	88.94	88.848	86.4583	86.1826	88.8787	88.8206	88.5714	88.6642	89.3995	89.3995	89.1544	89.1238	89.0319	89.3076	89.0931	89.185	89.185	89.2157	89.185	89.1544	89.2463	89.2157	89.1238	89.5221	90.625	90.7782	98.1874
29	EF583017/RVA/Human-tc/GBR/A64/1987/G10P[11]14	NCBI GenBank	United Kingdom	IX	85.7843	85.815	91.2071	91.0233	86.2745	86.2738	86.0248	85.9375	86.0907	86.0907	85.9681	86.0294	85.8762	85.9375	85.815	86.06	85.8456	86.06	86.1826	86.0907	85.9069	86.0294	86.489	86.6115	86.5196	86.6115	85.9601	86.0294
30	EF576937/RVA/Human-tc/IND/69M/1980/G8P[4]10	NCBI GenBank	India	IX	86.2745	86.3051	91.4828	91.4216	86.5502	86.4865	86.2422	86.2439	86.3664	86.489	86.6422	86.6422	86.5502	86.6115	86.489	86.7341	86.5196	86.7341	86.7953	86.7034	86.5809	86.7034	86.3664	86.6115	86.3051	86.3971	85.8986	86.06	97.2733
31	GU296420/RVA/Human-wt/ITA/PAH136/1996/G3P9	NCBI GenBank	Italy	X	86.1826	86.2132	92.5245	92.2181	86.489	86.4251	86.1491	86.2132	86.5502	86.7647	86.7034	86.7647	86.4277	86.6115	86.5502	86.6728	86.5809	86.6728	86.9179	86.7647	86.5196	86.6728	86.6422	86.8873	86.3664	86.5502	85.9908	86.2439	91.1765	91.299
32	EF554104/RVA/Human-wt/HUN/Hun5/1997/G6P[[1]4	NCBI GenBank	Hungary	X	86.826	86.7341	92.6164	92.4939	86.5809	86.5172	86.4596	86.489	86.8873	87.2243	87.0711	87.1324	86.9792	86.9792	87.0404	87.0404	86.8873	87.1017	87.163	87.1324	86.8873	87.163	87.0711	87.3162	86.7953	86.9792	86.5131	86.7341	91.6973	91.8811	94.6998
33	LC102997/RVA/Human-wt/JPN/UR14-10/2014/G8P[8]	NCBI GenBank	Japan	XI	86.5355	86.5662	92.2533	91.9152	86.5048	86.4699	86.2069	86.1359	86.597	86.9351	86.5662	86.6892	86.4125	86.5355	86.72	86.6585	86.5048	86.597	86.72	86.6277	86.5048	86.597	86.5355	86.8429	86.2281	86.3818	86.2196	86.3818	90.4703	91.2081	91.9459	92.7144
34	LC074734/RVA/Human-wt/VNM/RVN1149/2014/G8P	NCBI GenBank	Vietnam	XI	86.6667	86.6974	92.3195	91.9816	86.6974	86.6626	86.3269	86.2673	86.6974	87.0353	86.6052	86.7281	86.4516	86.5745	86.7588	86.6974	86.5438	86.6359	86.7588	86.6667	86.5438	86.6359	86.5745	86.8817	86.3287	86.4823	86.3203	86.4823	90.5991	91.275	92.1045	92.7803	99.8462
35	KJ919361/RVA/Human-wt/HUN/ERN5471/2012/G2P[4]	NCBI GenBank	Hungary	XII	85.9069	86.152	85.5392	85.6311	86.06	85.9951	85.7764	85.9069	86.06	86.0294	86.2132	86.152	86.0294	86.1826	86.1826	86.1213	85.9681	86.1213	86.2745	86.1213	85.9681	86.1213	85.6618	85.8456	85.815	85.9681	84.8541	85.0184	85.5392	85.6618	85.3248	85.6005	85.767	85.8065
36	KC175269/RVA/Human-wt/IND/N292/2004/G10P[11]	NCBI GenBank	India	XII	85.5392	85.815	85.1103	85.2022	85.6005	85.5344	85.1242	85.3248	86.2745	86.2439	86.4277	86.4277	86.3971	86.5809	86.4583	86.4583	86.2745	86.4583	86.5502	86.3971	86.2745	86.3358	85.6618	85.8456	86.1826	86.2439	85.3149	85.5699	85.386	85.3554	85.1409	85.0797	85.5211	85.5607	92.6777
37	RVA/Human-wt/RWA/UFS-NGS-MRC-DPRU632/2013/G8P[4]	Study strain	Rwanda	XII	85.8456	85.9988	85.386	85.4167	85.8456	85.7801	85.4037	85.6311	86.0294	86.06	86.2439	86.3051	86.1826	86.3971	86.3971	86.2745	86.06	86.2745	86.3664	86.2132	86.06	86.2132	85.386	85.6924	86.0907	86.1213	84.5776	84.8958	85.815	85.8762	85.3554	85.5699	85.5825	85.6221	95.7721	93.5662
38	RVA/Human-wt/RWA/UFS-NGS-MRC-DPRU666/2013/G8P[4]	Study strain	Rwanda	XII	85.7537	85.9069	85.2941	85.3248	85.7537	85.688	85.3106	85.5392	85.9375	85.9681	86.152	86.2132	86.0907	86.3051	86.3051	86.1826	85.9681	86.1826	86.2745	86.1213	85.9681	86.1213	85.2941	85.6005	85.9988	86.0294	84.4854	84.8039	85.723	85.7843	85.2635	85.4779	85.4903	85.53	95.6801	93.4743	99.9081
39	RVA/Human-wt/RWA/UFS-NGS-MRC-DPRU737/2013/G8P[4]	Study strain	Rwanda	XII	85.8456	85.9988	85.386	85.4167	85.8456	85.7801	85.4037	85.6311	86.0294	86.06	86.2439	86.3051	86.1826	86.3971	86.3971	86.2745	86.06	86.2745	86.3664	86.2132	86.06	86.2132	85.386	85.6924	86.0907	86.1213	84.5776	84.8958	85.815	85.8762	85.3554	85.5699	85.5825	85.6221	95.7721	93.5662	100	99.9081
40	RVA/Human-wt/RWA/UFS-NGS-MRC-DPRU478/2013/G8P[4]	Study strain	Rwanda	XII	85.7843	85.9375	85.386	85.4167	85.8456	85.8108	85.4037	85.6311	86.0294	86.06	86.2439	86.3051	86.1826	86.3971	86.3971	86.2745	86.06	86.2745	86.3664	86.2132	86.06	86.2132	85.386	85.6924	86.0907	86.1213	84.5776	84.8958	85.815	85.8762	85.3554	85.5699	85.5825	85.6221	95.7108	93.5662	99.9387	99.8468	99.9387
41	RVA/Human-wt/RWA/UFS-NGS-MRC-DPRU620/2013/G8P[4]	Study strain	Rwanda	XII	85.8456	85.9988	85.386	85.4167	85.8456	85.7801	85.4037	85.6311	86.0294	86.06	86.2439	86.3051	86.1826	86.3971	86.3971	86.2745	86.06	86.2745	86.3664	86.2132	86.06	86.2132	85.386	85.6924	86.0907	86.1213	84.5776	84.8958	85.815	85.8762	85.3554	85.5699	85.5825	85.6221	95.7721	93.5662	100	99.9081	100	99.9387
42	RVA/Human-wt/RWA/UFS-NGS-MRC-DPRU667/2013/G8P[4]	Study strain	Rwanda	XII	85.7843	85.9375	85.386	85.4167	85.7843	85.7187	85.3416	85.5699	86.0294	86.06	86.2439	86.3051	86.1826	86.3971	86.3971	86.2745	86.06	86.2745	86.3664	86.2132	86.06	86.2132	85.386	85.6924	86.0907	86.1213	84.5776	84.8958	85.815	85.8762	85.3554	85.5699	85.5825	85.6221	95.7108	93.5049	99.9387	99.8468	99.9387	99.8775	99.9387
43	RVA/Human-wt/RWA/UFS-NGS-MRC-DPRU602/2013/G8P[4]	Study strain	Rwanda	XII	85.7843	85.9375	85.386	85.4167	85.7843	85.7187	85.3416	85.5699	86.0294	86.06	86.2439	86.3051	86.1826	86.3971	86.3971	86.2745	86.06	86.2745	86.3664	86.2132	86.06	86.2132	85.386	85.6924	86.0907	86.1213	84.5776	84.8958	85.815	85.8762	85.3554	85.5699	85.5825	85.6221	95.7108	93.5049	99.9387	99.8468	99.9387	99.8775	99.9387	100
44	RVA/Human-wt/RWA/UFS-NGS-MRC-DPRU661/2013/G8P[4]	Study strain	Rwanda	XII	85.7843	85.9375	85.3248	85.3554	85.7843	85.7187	85.3727	85.6005	85.9988	86.0294	86.1826	86.2439	86.1213	86.3358	86.3358	86.2132	85.9988	86.2132	86.3051	86.152	85.9988	86.152	85.3248	85.6311	86.06	86.0907	84.5469	84.8652	85.7537	85.815	85.2941	85.5086	85.5211	85.5607	95.7414	93.5355	99.9387	99.8468	99.9387	99.8775	99.9387	99.8775	99.8775
45	RVA/Human-wt/RWA/UFS-NGS-MRC-DPRU637/2013/G8P[4]	Study strain	Rwanda	XII	85.9069	86.06	85.386	85.4167	85.9069	85.8415	85.4658	85.6924	86.0907	86.1213	86.3051	86.3664	86.2439	86.4583	86.3971	86.3358	86.1213	86.3358	86.4277	86.2745	86.1213	86.2745	85.4473	85.7537	86.06	86.0907	84.5776	84.9571	85.7537	85.815	85.3554	85.5086	85.5211	85.5607	95.7721	93.5049	99.9387	99.8468	99.9387	99.8775	99.9387	99.8775	99.8775	99.8775
46	RVA/Human-wt/RWA/UFS-NGS-MRC-DPRU652/2013/G8P[4]	Study strain	Rwanda	XII	85.9375	86.0907	85.5086	85.5392	85.8762	85.8108	85.4969	85.723	86.1213	86.152	86.3358	86.3971	86.2745	86.489	86.489	86.3664	86.152	86.3664	86.4583	86.3051	86.152	86.3051	85.4779	85.7843	86.1826	86.2132	84.6697	84.9877	85.9375	85.9375	85.3554	85.6924	85.7055	85.745	95.7108	93.4436	99.8775	99.7855	99.8775	99.8162	99.8775	99.8162	99.8162	99.8162	99.8162
47	RVA/Human-wt/RWA/UFS-NGS-MRC-DPRU590/2013/G8P[4]	Study strain	Rwanda	XII	85.3248	85.2635	84.712	84.6507	85.1409	85.0738	84.9068	85.1716	85.6005	85.6005	85.5086	85.6311	85.4473	85.6005	85.6005	85.5392	85.386	85.5392	85.6311	85.4779	85.4473	85.5392	84.7733	85.0184	85.723	85.815	84.2704	84.5895	84.712	84.6814	84.5588	84.6201	84.8755	85.0077	93.5049	91.7892	94.1176	94.0257	94.1176	94.0564	94.1176	94.1176	94.1176	94.087	94.0564
48	RVA/Human-wt/RWA/UFS-NGS-MRC-DPRU599/2013/G8P[4]	Study strain	Rwanda	XII	85.815	85.9681	85.386	85.4167	85.815	85.7494	85.3727	85.6005	85.9988	86.0294	86.2132	86.2745	86.152	86.3664	86.3664	86.2439	86.0294	86.2439	86.3358	86.1826	86.0294	86.1826	85.3554	85.6618	86.06	86.0907	84.5469	84.8652	85.815	85.815	85.2941	85.5699	85.5825	85.6221	95.6495	93.4436	99.8775	99.7855	99.8775	99.8162	99.8775	99.8162	99.8162	99.8162	99.8162
49	RVA/Human-wt/RWA/UFS-NGS-MRC-DPRU607/2013/G8P[4]	Study strain	Rwanda	XII	85.815	86.0294	85.4167	85.4473	85.815	85.7494	85.3727	85.6005	85.9988	86.0294	86.2745	86.2745	86.152	86.3664	86.3664	86.2439	86.0294	86.2439	86.3358	86.1826	86.0294	86.1826	85.3554	85.6618	86.1213	86.152	84.5469	84.8652	85.7843	85.8456	85.386	85.6005	85.5518	85.5914	95.8027	93.5355	99.9694	99.8775	99.9694	99.9081	99.9694	99.9081	99.9081	99.9081	99.9081
50	RVA/Human-wt/RWA/UFS-NGS-MRC-DPRU656/2013/G8P[4]	Study strain	Rwanda	XII	85.386	85.3248	84.7426	84.6814	85.1409	85.0738	84.9689	85.1716	85.6618	85.6618	85.5086	85.5699	85.4473	85.6005	85.6005	85.5392	85.386	85.5392	85.6311	85.5392	85.4473	85.4779	84.6814	84.9265	85.9069	85.9988	84.3011	84.5588	84.7426	84.712	84.6814	84.6507	84.9062	85.0384	93.4743	91.6667	94.0257	93.9338	94.0257	93.9645	94.0257	94.0257	94.0257	93.9951	93.9645
51	MN479053/RVA/Human-wt/USA/3000355931/2016/G1P[8]	NCBI GenBank	USA	XII	85.8456	85.9988	85.386	85.4167	85.8456	85.7801	85.4037	85.6311	86.0294	86.06	86.2439	86.3051	86.1826	86.3971	86.3971	86.2745	86.06	86.2745	86.3664	86.2132	86.06	86.2132	85.386	85.6924	86.0907	86.1213	84.5776	84.8958	85.815	85.8762	85.3554	85.5699	85.5825	85.6221	95.7721	93.5662	100	99.9081	100	99.9387	100	99.9387	99.9387	99.9387	99.9387
52	GU565085/RVA/Vaccine/USA/RotaTeq-BrB-9/1996/G4P[5]	NCBI GenBank	USA	XII	85.8456	85.9988	85.386	85.4167	85.8456	85.7801	85.4037	85.6311	86.0294	86.06	86.2439	86.3051	86.1826	86.3971	86.3971	86.2745	86.06	86.2745	86.3664	86.2132	86.06	86.2132	85.386	85.6924	86.0907	86.1213	84.5776	84.8958	85.815	85.8762	85.3554	85.5699	85.5825	85.6221	95.7721	93.5662	100	99.9081	100	99.9387	100	99.9387	99.9387	99.9387	99.9387
53	GU565052/RVA/Vaccine/USA/RotaTeq-WI79-9/1992/G1P[5]	NCBI GenBank	USA	XII	85.815	85.9681	85.3554	85.386	85.815	85.7494	85.3727	85.6005	85.9988	86.0294	86.2132	86.2745	86.152	86.3664	86.3664	86.2439	86.0294	86.2439	86.3358	86.1826	86.0294	86.1826	85.3554	85.6618	86.06	86.0907	84.5469	84.8652	85.7843	85.8456	85.3248	85.5392	85.5518	85.5914	95.7414	93.5355	99.9694	99.8775	99.9694	99.9081	99.9694	99.9081	99.9081	99.9081	99.9081
54	EF560615/RVA/Cow-tc/USA/WC3/1981/G6P[5]	NCBI GenBank	USA	XII	85.8456	85.9988	85.386	85.4167	85.8456	85.7801	85.4037	85.6311	86.0294	86.06	86.2439	86.3051	86.1826	86.3971	86.3971	86.2745	86.06	86.2745	86.3664	86.2132	86.06	86.2132	85.386	85.6924	86.0907	86.1213	84.5776	84.8958	85.7537	85.815	85.2941	85.5086	85.5211	85.5607	95.7414	93.4743	99.9081	99.8162	99.9081	99.8468	99.9081	99.8468	99.8468	99.8468	99.8468
55	MW771123/RVA/Cow-wt/ZAF/Bov1/2009/G6P[5]	NCBI GenBank	South Africa	XII	85.8456	85.7843	85.0184	85.0184	85.6618	85.5958	85.3106	85.5086	85.9069	85.8762	85.815	85.8762	85.7537	85.9069	85.8762	85.8456	85.6924	85.8456	85.9375	85.7843	85.7537	85.7843	84.8652	85.1716	86.2132	86.2745	84.4854	84.7426	85.3248	85.4779	85.2941	85.3248	85.3674	85.5607	94.2096	92.2794	94.6078	94.5159	94.6078	94.5466	94.6078	94.6078	94.6078	94.5772	94.5466
56	KP752910/RVA/Cow-wt/ZAF/MRC-DPRU457/2009/G10P[11]	NCBI GenBank	South Africa	XII	85.7537	85.815	85.1103	85.1103	85.6311	85.5651	85.3416	85.5392	85.9681	85.8762	85.9375	85.9375	85.815	85.9681	85.9069	85.9069	85.7537	85.9069	85.9375	85.8456	85.815	85.8456	84.9877	85.2941	86.2745	86.3664	84.5776	84.7733	85.2941	85.2635	85.3248	85.2635	85.3981	85.5914	94.2402	92.402	94.6385	94.5466	94.6385	94.5772	94.6385	94.6385	94.6385	94.6078	94.5772
57	KP752877/RVA/Cow-wt/ZAF/MRC-DPRU456/2009/G6P[11]	NCBI GenBank	South Africa	XII	85.7537	85.815	85.1103	85.1103	85.6311	85.5651	85.3416	85.5392	85.9681	85.8762	85.9375	85.9375	85.815	85.9681	85.9069	85.9069	85.7537	85.9069	85.9375	85.8456	85.815	85.8456	84.9877	85.2941	86.2745	86.3664	84.5776	84.7733	85.2941	85.2635	85.3248	85.2635	85.3981	85.5914	94.2402	92.402	94.6385	94.5466	94.6385	94.5772	94.6385	94.6385	94.6385	94.6078	94.5772
58	MW771176/RVA/Cow-wt/ZAF/MRC-DPRU456/2009/G10P[11]	NCBI GenBank	South Africa	XII	85.7537	85.815	85.1103	85.1103	85.6311	85.5651	85.3416	85.5392	85.9681	85.8762	85.9375	85.9375	85.815	85.9681	85.9069	85.9069	85.7537	85.9069	85.9375	85.8456	85.815	85.8456	84.9877	85.2941	86.2745	86.3664	84.5776	84.7733	85.2941	85.2635	85.3248	85.2635	85.3981	85.5914	94.2402	92.402	94.6385	94.5466	94.6385	94.5772	94.6385	94.6385	94.6385	94.6078	94.5772
59	MW771132/RVA/Cow-wt/ZAF/Bov4/2003/G6P5	NCBI GenBank	South Africa	XII	85.6311	85.6311	85.0797	85.049	85.7537	85.688	85.2795	85.4779	86.152	86.1213	86.06	86.1213	86.06	86.2132	86.152	86.0907	85.9375	86.0907	86.1826	86.0294	85.9988	86.0907	84.9571	85.2635	86.152	86.2439	84.5776	84.8958	85.3554	85.3248	85.2022	85.2022	85.4596	85.6528	94.2708	92.349	94.6078	94.5159	94.6078	94.5466	94.6078	94.6078	94.6078	94.5772	94.5466
60	KC443598/RVA/Human-wt/AUS/CK20039/2008/G1P[8]	NCBI GenBank	Austrailia	XII	85.815	85.9681	85.2941	85.3248	85.815	85.7494	85.3727	85.6005	85.9988	86.0294	86.2132	86.2745	86.2132	86.3664	86.3664	86.2439	86.0294	86.2439	86.3358	86.1826	86.0294	86.1826	85.3554	85.6618	86.06	86.0907	84.5469	84.8652	85.723	85.7843	85.2635	85.4779	85.5518	85.5914	95.7414	93.5355	99.9081	99.8162	99.9081	99.8468	99.9081	99.8468	99.8468	99.8468	99.8468
61	JF693037/RVA/Cow-tc/ZAF/O_Agent/1965/G8P[[1]	NCBI GenBank	South Africa	XIII	86.152	86.3358	85.1103	85.5392	85.8762	85.8108	85.8385	85.8456	85.9988	86.152	85.815	85.815	85.8762	85.9681	85.9681	85.8456	85.6924	85.8456	85.9375	85.7843	85.6924	85.7843	85.3554	85.5699	86.2132	86.2439	85.2535	85.4779	86.0907	86.0907	85.0184	85.0797	85.4288	85.53	92.065	91.7586	92.3407	92.2488	92.3407	92.2794	92.3407	92.3407	92.3407	92.2794	92.2794
62	JN903527/RVA/Horse-wt/IRL/04V2024/2004/G14P[12]	NCBI GenBank	Ireland	XIV	85.6005	85.6311	86.7341	86.489	85.6005	85.5344	85.3727	85.6005	86.06	86.0907	85.9988	86.2132	85.8762	86.1826	86.0907	86.152	85.9375	86.152	85.9988	85.9069	85.9375	86.1826	85.7537	85.9069	85.723	85.8456	85.3763	85.4473	86.2745	86.2439	85.6005	86.4277	86.2281	86.298	87.7451	87.1936	87.5306	87.4387	87.5306	87.4694	87.5306	87.4694	87.4694	87.4694	87.5306
63	JQ345489/RVA/Horse-wt/ZAF/EqRV-SA1/2006/G14P[12]	NCBI GenBank	South Africa	XIV	85.6924	85.723	86.826	86.5809	85.6924	85.6265	85.4348	85.7537	86.152	86.2439	86.152	86.3664	86.0294	86.2745	86.2439	86.3051	86.0907	86.3051	86.152	86.06	86.0907	86.3358	85.9069	86.06	85.8762	85.9988	85.3763	85.4779	86.3358	86.3358	85.6924	86.5196	86.3203	86.3902	87.7757	87.2855	87.6225	87.5306	87.6225	87.5613	87.6225	87.5613	87.5613	87.5613	87.6225
[truncated: 18 more columns]

## Sheet: VP2
	Supplementary data S4: Nucleotide similarity analysis of Rwandan G8P[4] strains with respective global GenBank strains
	Strains	Source	Country	Lineages
		NCBI GenBank	USA		1	2	3	4	5	6	7	8	9	10	11	12	13	14	15	16	17	18	19	20	21	22	23	24	25	26	27	28	29	30	31	32	33	34	35	36	37	38	39	40	41	42	43	44	45
1	HQ650117/RVA/Human-tc/USA/DS-1/1976/G2P[4]	NCBI GenBank	Kenya	I
2	JF304927/RVA/Human-tc/KEN/AK26/1982/G2P[4]	NCBI GenBank	Japan	II	95.4494
3	AB733134/RVA/Human-tc/JPN/KUN/1980/G2P[4]	NCBI GenBank	Japan	III	95.4115	95.9803
4	LC438391/RVA/Human-tc/JPN/80SR001/1980/G2P[4]	NCBI GenBank	Japan	III	95.4115	95.9803
5	EF554083/RVA/Human-wt/BEL/B1711/2002/G6P[6]	NCBI GenBank	Belgium	IV	93.9325	94.9943	95.8286	95.8286
6	AY787652/RVA/Human-wt/CHN/TB-Chen/1996/G2P[4]	NCBI GenBank	China	IV	95.3356	96.2078	97.7247	97.7247	96.8146
7	LC065021/RVA/Human-tc/JPN/AU109/1994/G8P[4]	NCBI GenBank	Japan	IV	94.9943	95.8665	97.3455	97.3455	96.587	99.2036
8	KX655496/RVA/Human-wt/UGA/MUL-13-160/2013/G8P[4]	NCBI GenBank	Uganda	IV	94.0083	94.8805	95.8665	95.8665	97.4213	97.08	96.7766
9	KX655463/RVA/Human-wt/UGA/MUL-13-496/2013/G8P[4]	NCBI GenBank	Uganda	IV	93.9704	94.6909	95.7527	95.7527	97.0421	96.9283	96.625	99.3553
10	LC406809/RVA/Human-wt/KEN/KDH1111/2011/G8P[4]	NCBI GenBank	Kenya	IV	94.198	94.9943	96.0561	96.0561	97.3834	97.1938	96.8904	99.6587	99.3174
11	MG891983/RVA/Human-wt/MOZ/0052/2012/G8P[4]	NCBI GenBank	Mozambique	IV	94.0463	94.8426	95.9044	95.9044	97.3075	97.1179	96.8146	99.507	99.1657	99.6208
12	KP752572/RVA/Human-wt/TZA/MRC-DPRU4570/2011/G8P[4]	NCBI GenBank	Tanzania	IV	94.0083	94.8805	95.9044	95.9044	97.2317	97.0421	96.8525	99.4312	99.0899	99.5449	99.3932
13	KJ751703/RVA/Human-wt/ZAF/MRC-DPRU384/2000/G9P[6]	NCBI GenBank	South Africa	IV	94.4255	95.2218	96.3595	96.3595	97.6109	97.1938	96.8904	98.7486	98.5969	98.8623	98.7107	98.7107
14	RVA/Human-wt/RWA/UFS-NGS-MRC-DPRU652/2013/G8P[4]	Study strain	Rwanda	IV	93.705	94.4255	95.4115	95.4115	96.7766	96.7008	96.3974	99.1278	99.5449	99.0899	98.9382	98.8623	98.3314
15	RVA/Human-wt/RWA/UFS-NGS-MRC-DPRU667/2013/G8P[4]	Study strain	Rwanda	IV	94.0083	94.7289	95.7148	95.7148	97.08	97.0042	96.7008	99.4312	99.8483	99.3932	99.2416	99.1657	98.6348	99.6966
16	RVA/Human-wt/RWA/UFS-NGS-MRC-DPRU7997/2015/G8P[4]	Study strain	Rwanda	IV	93.9325	94.653	95.5631	95.5631	96.9283	96.8525	96.5491	99.2036	99.6966	99.1657	99.0899	98.9382	98.4073	99.3932	99.6966
17	RVA/Human-wt/RWA/UFS-NGS-MRC-DPRU441/2012/G8P[4]	Study strain	Rwanda	IV	94.0083	94.7289	95.7148	95.7148	97.08	97.0042	96.7008	99.4312	99.8483	99.3932	99.2416	99.1657	98.6348	99.6208	99.9242	99.6966
18	RVA/Human-wt/RWA/UFS-NGS-MRC-DPRU478/2013/G8P[4]	Study strain	Rwanda	IV	93.8946	94.6151	95.6011	95.6011	96.9662	96.8904	96.587	99.3174	99.7345	99.2795	99.2036	99.052	98.521	99.5829	99.8862	99.5829	99.8104
19	RVA/Human-wt/RWA/UFS-NGS-MRC-DPRU582/2013/G8P[4]	Study strain	Rwanda	IV	93.9325	94.8047	95.7907	95.7907	97.3455	97.0042	96.7008	99.9242	99.2795	99.5829	99.4312	99.3553	98.6727	99.052	99.3553	99.1278	99.3553	99.2416
20	RVA/Human-wt/RWA/UFS-NGS-MRC-DPRU589/2013/G8P[4]	Study strain	Rwanda	IV	94.0842	94.8047	95.7907	95.7907	97.08	97.08	96.7766	99.4312	99.8483	99.3932	99.2416	99.1657	98.6348	99.6208	99.9242	99.6966	99.9242	99.8104	99.3553
21	RVA/Human-wt/RWA/UFS-NGS-MRC-DPRU596/2013/G8P[4]	Study strain	Rwanda	IV	93.9325	94.8805	95.8665	95.8665	97.1938	97.0042	96.7008	99.507	99.1657	99.6208	99.3932	99.3174	98.6348	98.9382	99.2416	99.014	99.2416	99.1278	99.4312	99.2416
22	RVA/Human-wt/RWA/UFS-NGS-MRC-DPRU599/2013/G8P[4]	Study strain	Rwanda	IV	94.0083	94.7289	95.7148	95.7148	97.08	97.0042	96.7008	99.4312	99.8483	99.3932	99.2416	99.1657	98.6348	99.6966	100	99.6966	99.9242	99.8862	99.3553	99.9242	99.2416
23	RVA/Human-wt/RWA/UFS-NGS-MRC-DPRU602/2013/G8P[4]	Study strain	Rwanda	IV	94.0083	94.7289	95.7148	95.7148	97.08	97.0042	96.7008	99.4312	99.8483	99.3932	99.2416	99.1657	98.6348	99.6966	100	99.6966	99.9242	99.8862	99.3553	99.9242	99.2416
24	RVA/Human-wt/RWA/UFS-NGS-MRC-DPRU607/2013/G8P[4]	Study strain	Rwanda	IV	93.9704	94.6909	95.6769	95.6769	97.0421	96.9662	96.6629	99.3932	99.8104	99.3553	99.2036	99.1278	98.5969	99.6587	99.9621	99.6587	99.8862	99.8483	99.3174	99.8862	99.2036	99.9621	99.9621
25	RVA/Human-wt/RWA/UFS-NGS-MRC-DPRU620/2013/G8P[4]	Study strain	Rwanda	IV	94.0083	94.7289	95.7148	95.7148	97.08	97.0042	96.7008	99.4312	99.8483	99.3932	99.2416	99.1657	98.6348	99.6966	100	99.6966	99.9242	99.8862	99.3553	99.9242	99.2416	100	100	99.9621
26	RVA/Human-wt/RWA/UFS-NGS-MRC-DPRU632/2013/G8P[4]	Study strain	Rwanda	IV	94.0083	94.7289	95.7148	95.7148	97.08	97.0042	96.7008	99.4312	99.8483	99.3932	99.2416	99.1657	98.6348	99.6966	100	99.6966	99.9242	99.8862	99.3553	99.9242	99.2416	100	100	99.9621
27	RVA/Human-wt/RWA/UFS-NGS-MRC-DPRU637/2013/G8P[4]	Study strain	Rwanda	IV	93.9325	94.653	95.639	95.639	97.0042	96.9283	96.625	99.3553	99.7725	99.3174	99.1657	99.0899	98.559	99.6208	99.9242	99.6208	99.8483	99.8104	99.2795	99.8483	99.1657	99.9242	99.9242	99.8862	99.9242	99.9242
28	RVA/Human-wt/RWA/UFS-NGS-MRC-DPRU642/2013/G8P[4]	Study strain	Rwanda	IV	93.8946	94.8426	95.8286	95.8286	97.08	96.9662	96.6629	99.4312	99.0899	99.5449	99.3174	99.2416	98.559	98.8623	99.1657	98.9382	99.1657	99.052	99.3553	99.1657	99.8483	99.1657	99.1657	99.1278	99.1657	99.1657	99.0899
29	RVA/Human-wt/RWA/UFS-NGS-MRC-DPRU653/2013/G8P[4]	Study strain	Rwanda	IV	93.9325	94.8047	95.7907	95.7907	97.3455	97.0042	96.7008	99.9242	99.2795	99.5829	99.4312	99.3553	98.6727	99.052	99.3553	99.1278	99.3553	99.2416	99.8483	99.3553	99.4312	99.3553	99.3553	99.3174	99.3553	99.3553	99.2795	99.3553
30	RVA/Human-wt/RWA/UFS-NGS-MRC-DPRU661/2013/G8P[4]	Study strain	Rwanda	IV	94.0083	95.0322	95.6011	95.6011	97.0042	96.625	96.3216	97.7247	97.5351	97.8005	97.6488	97.7247	97.9522	97.2696	97.573	97.3455	97.573	97.4592	97.6488	97.573	97.573	97.573	97.573	97.5351	97.573	97.573	97.4972	97.4972	97.6488
31	RVA/Human-wt/RWA/UFS-NGS-MRC-DPRU666/2013/G8P[4]	Study strain	Rwanda	IV	93.8946	94.6151	95.5252	95.5252	96.8904	96.8146	96.5112	99.2416	99.6587	99.2036	99.052	98.9761	98.4452	99.507	99.8104	99.507	99.7345	99.6966	99.1657	99.7345	99.052	99.8104	99.8104	99.7725	99.8104	99.8104	99.7345	98.9761	99.1657	97.4592
32	RVA/Human-wt/RWA/UFS-NGS-MRC-DPRU737/2013/G8P[4]	Study strain	Rwanda	IV	94.0083	94.7289	95.7148	95.7148	97.08	97.0042	96.7008	99.4312	99.8483	99.3932	99.2416	99.1657	98.6348	99.6966	100	99.6966	99.9242	99.8862	99.3553	99.9242	99.2416	100	100	99.9621	100	100	99.9242	99.1657	99.3553	97.573	99.8104
33	EU708902/RVA/Human-tc/USA/HCR3A/1984/G3P[3]	NCBI GenBank	USA	V	90.8987	91.5055	91.3159	91.3159	90.8987	91.1263	91.0884	90.6712	90.3678	90.6333	90.5575	90.6333	90.5575	90.1403	90.4437	90.3678	90.4437	90.3299	90.5954	90.4437	90.4437	90.4437	90.4437	90.4058	90.4437	90.4437	90.4437	90.4816	90.5954	90.5575	90.2541	90.4437
34	EU708891/RVA/Human-tc/ISR/Ro1845/1985/G3P[3]	NCBI GenBank	Israel	V	91.3917	91.771	91.5055	91.5055	91.3159	91.3917	91.3538	91.0884	90.8608	90.9746	90.9746	91.0125	91.0504	90.6333	90.9367	90.785	90.9367	90.8229	91.0125	90.9367	90.8987	90.9367	90.9367	90.8987	90.9367	90.9367	90.9367	90.9746	91.0125	90.7471	90.7471	90.9367	97.9901
35	KP882685/RVA/Human-wt/GHA/Ghan-149/2008/G8P[6]	NCBI GenBank	Ghana	VI	85.1725	85.3622	85.0209	85.0209	84.5279	84.7175	84.7933	84.6416	84.6416	84.7554	84.6796	84.8312	84.7175	84.452	84.6037	84.452	84.6037	84.5658	84.7175	84.6796	84.7175	84.6037	84.6037	84.5658	84.6037	84.6037	84.6796	84.6796	84.5658	85.1725	84.6416	84.6037	85.5138	85.3242
36	KP882630/RVA/Human-wt/GHA/Ghan-113/2008/G8P[6]	NCBI GenBank	Ghana	VI	85.1346	85.3242	84.9829	84.9829	84.49	84.6796	84.7554	84.6037	84.6037	84.7175	84.6416	84.7933	84.6796	84.4141	84.5658	84.4141	84.5658	84.5279	84.6796	84.6416	84.6796	84.5658	84.5658	84.5279	84.5658	84.5658	84.6416	84.6416	84.5279	85.1346	84.6037	84.5658	85.4759	85.2863	99.9621
37	GU384191/RVA/Cow-tc/CHN/DQ-75/2008/G10P[11]	NCBI GenBank	China	VII	84.7175	85.2484	84.6416	84.6416	84.7933	84.945	84.8312	84.6037	84.6037	84.6416	84.7554	84.6796	84.6416	84.4141	84.6416	84.5279	84.5658	84.6416	84.6796	84.6416	84.8312	84.6416	84.6416	84.6796	84.6416	84.6416	84.7175	84.7933	84.5279	84.9829	84.6037	84.6416	84.9071	84.6796	87.9029	87.865
38	FN665689/RVA/Human-wt/HUN/BP1062/2004/G8P[14]	NCBI GenBank	Hungary	VII	85.0588	85.7035	85.0967	85.0967	85.1346	85.3622	85.2105	85.0209	85.0967	85.1346	85.0588	85.0967	84.9071	84.9071	85.1346	85.0209	85.0588	85.0967	85.0209	85.1346	85.2484	85.1346	85.1346	85.1725	85.1346	85.1346	85.1346	85.2105	84.945	85.3622	85.0967	85.1346	85.2863	85.2484	87.7892	87.7512	94.5392
39	HQ834198/RVA/Sheep-tc/CHN/CC0812-1/2008/G10P[15]	NCBI GenBank	China	VIII	85.3242	85.2863	85.1346	85.1346	85.0588	85.1346	85.0209	85.4001	85.3622	85.438	85.438	85.438	85.2863	85.1346	85.3622	85.438	85.3622	85.3242	85.3622	85.438	85.438	85.3622	85.3622	85.3242	85.3622	85.3622	85.3622	85.438	85.3242	85.438	85.3242	85.3622	85.5138	85.7035	89.344	89.306	90.7091	90.6712
40	JQ013503/RVA/Sheep-tc/CHN/LLR/1985/G10P12	NCBI GenBank	China	VIII	85.4001	85.3622	85.2105	85.2105	85.1346	85.2105	85.0967	85.4759	85.438	85.5138	85.5138	85.5138	85.3622	85.2105	85.438	85.5138	85.438	85.4001	85.438	85.5138	85.5138	85.438	85.438	85.4001	85.438	85.438	85.438	85.5138	85.4001	85.5138	85.4001	85.438	85.5897	85.7793	89.4198	89.3819	90.785	90.7471	99.9242
41	MG214338/RVA/Human-tc/MAR/ma31/2011/G8P[14]	NCBI GenBank	Morocco	IX	85.1725	85.6655	84.8692	84.8692	85.7793	85.0967	84.8692	85.6655	85.4759	85.7793	85.6655	85.7414	85.6655	85.2863	85.5138	85.4001	85.5138	85.4759	85.6655	85.5897	85.8551	85.5138	85.5138	85.4759	85.5138	85.5138	85.5138	85.8551	85.5897	85.8551	85.4759	85.5138	85.2105	85.0588	87.4479	87.4099	86.4998	86.6894	87.6375	87.7133
42	EF554105/RVA/Human-wt/HUN/Hun5/1997/G6P[14]	NCBI GenBank	Hungary	IX	84.9071	85.4001	84.5279	84.5279	85.3242	84.7175	84.7554	85.2484	84.945	85.3622	85.2484	85.2863	85.0588	84.7933	85.0209	84.9829	85.0209	84.9829	85.2484	85.0967	85.3622	85.0209	85.0209	84.9829	85.0209	85.0209	85.0209	85.438	85.1725	85.2863	84.9829	85.0209	85.1725	84.8692	86.6136	86.5757	86.1964	86.4619	87.1824	87.2582	95.6011
43	OK651082/RVA/Horse-wt/IND/ERV2/2015/G6P1	NCBI GenBank	India	X	85.7035	86.1585	85.8931	85.8931	86.2344	86.0827	86.0827	86.1585	86.0447	86.1964	86.0827	86.2723	85.9689	85.8931	86.0827	85.8931	86.0068	86.0447	86.0827	86.0827	86.1964	86.0827	86.0827	86.1206	86.0827	86.0827	86.0827	86.1585	86.0827	86.2344	86.1206	86.0827	85.6655	85.6655	86.8032	86.7653	86.7273	86.917	87.5995	87.6754	91.0125	91.5813
44	JF693027/bovine-tc/USA/NCDV/1971/G6P1	NCBI GenBank	USA	X	85.6655	86.1206	85.8551	85.8551	86.1964	86.0447	86.0447	86.1206	86.0068	86.1585	86.0447	86.2344	85.931	85.8551	86.0447	85.8551	85.9689	86.0068	86.0447	86.0447	86.1585	86.0447	86.0447	86.0827	86.0447	86.0447	86.0447	86.1206	86.0447	86.1964	86.0827	86.0447	85.6276	85.6276	86.7653	86.7273	86.6894	86.879	87.5616	87.6375	90.9746	91.5434	99.9621
45	DQ870494/RVA/Cow-tc/USA/NCDV/1967/G6P[6]	NCBI GenBank	USA	X	85.7414	86.1964	85.931	85.931	86.2723	86.1206	86.1206	86.1964	86.0827	86.2344	86.1206	86.3102	86.0068	85.931	86.1206	85.931	86.0447	86.0827	86.1206	86.1206	86.2344	86.1206	86.1206	86.1585	86.1206	86.1206	86.1206	86.1964	86.1206	86.2723	86.1585	86.1206	85.6276	85.6276	86.7653	86.7273	86.6894	86.879	87.5616	87.6375	90.9746	91.5434	99.9242	99.8862
46	LC133526/RVA/Cow-tc/THA/A5-13/1988/G8P1	NCBI GenBank	Thailand	X	85.3242	86.1206	85.5518	85.5518	86.2723	85.5518	85.6276	85.9689	85.9689	85.9689	85.931	86.0827	85.8931	85.6655	85.8551	85.8172	85.8551	85.8172	86.0447	85.8551	86.1585	85.8551	85.8551	85.8172	85.8551	85.8551	85.931	86.0827	85.8931	86.0068	85.8172	85.8551	86.2723	86.2723	87.9408	87.9029	86.4998	86.5757	87.3341	87.4099	90.6333	90.9746	92.4156	92.3777	92.4535
47	KC815659/RVA/Horse-tc/JPN/Dai-10/2008/G24P[3]3	NCBI GenBank	Japan	X	84.9071	85.7414	85.4001	85.4001	85.6655	85.4759	85.4759	85.6276	85.5897	85.6655	85.5518	85.8931	85.6276	85.3622	85.5518	85.438	85.4759	85.5138	85.5518	85.5518	85.5897	85.5518	85.5518	85.5138	85.5518	85.5518	85.6276	85.5518	85.5518	85.6655	85.5897	85.5518	85.5518	85.4001	86.9549	86.917	85.931	86.1585	87.2582	87.3341	90.6333	91.0884	97.1938	97.1559	97.1938
48	EF583014/RVA/Human-tc/IND/69M/1980/G8P[4]10	NCBI GenBank	India	XI	84.9829	85.0209	84.3383	84.3383	84.7554	84.8312	84.5279	85.2484	85.1725	85.3622	85.0967	85.3242	84.9829	84.9071	85.0967	85.0588	85.0967	85.0588	85.2105	85.1725	85.2863	85.0967	85.0967	85.1346	85.0967	85.0967	85.0967	85.2863	85.1725	85.0967	85.1346	85.0967	84.8312	84.8312	86.6515	86.6136	86.2723	86.879	86.917	86.9928	88.813	88.7751	89.4956	89.4577	89.4577
49	JF421976/RVA/Human-wt/JPN/KF17/2010/G6P[9]	NCBI GenBank	Japan	XI	85.1725	85.438	84.7175	84.7175	84.945	84.9071	84.5279	85.438	85.4001	85.4759	85.2484	85.5897	85.3622	85.0967	85.2863	85.2484	85.2863	85.2105	85.4001	85.3622	85.3622	85.2863	85.2863	85.2484	85.2863	85.2863	85.2863	85.2484	85.3622	85.438	85.2484	85.2863	84.8692	84.8692	86.7273	86.6894	85.5138	86.386	86.5757	86.6515	88.5855	88.6614	89.2681	89.2302	89.2302
50	EF583042/RVA/Human-tc/USA/Se584/1998/G6P[9]	NCBI GenBank	USA	XII	85.0967	85.7793	85.1725	85.1725	85.8172	85.4759	85.4001	85.9689	85.7793	86.0827	85.9689	86.1206	85.8551	85.6276	85.8931	85.7414	85.8172	85.8551	85.8931	85.8172	86.1206	85.8931	85.8931	85.8551	85.8931	85.8931	85.9689	86.0068	85.8931	85.7793	85.931	85.8931	84.5658	84.6796	87.4858	87.4479	86.5377	87.0307	87.4099	87.4858	89.799	89.1923	90.7471	90.7091	90.7091
51	JX271002/RVA/Human-wt/TUN/17237/2008/G6P[9]	NCBI GenBank	Tunisia	XII	84.9071	85.5138	84.9071	84.9071	85.4759	85.5138	85.438	85.7035	85.5138	85.8931	85.7035	85.9689	85.7793	85.2863	85.5518	85.3622	85.5518	85.5138	85.6276	85.6276	85.8931	85.5518	85.5518	85.5897	85.5518	85.5518	85.5518	85.8931	85.6276	85.6276	85.5138	85.5518	84.8312	85.0588	87.2962	87.2582	85.8551	86.6894	87.0686	87.1445	89.1923	89.2302	90.3299	90.292	90.3678
52	RVA/Human-wt/RWA/UFS-NGS-MRC-DPRU590/2013/G8P[4]	NCBI GenBank	Rwanda	XIII	85.8551	85.9689	85.2105	85.2105	85.7793	85.5518	85.5518	86.0447	85.8172	86.1585	85.9689	86.0068	85.9689	85.7793	85.9689	85.931	85.8931	85.931	86.1206	85.931	86.0827	85.9689	85.9689	86.0068	85.9689	85.9689	85.9689	86.0827	85.9689	85.7793	85.931	85.9689	86.0827	86.0447	86.7273	86.6894	86.8032	86.4619	87.0307	87.1066	88.9647	88.851	89.1164	89.0785	89.0785
53	RVA/Human-wt/RWA/UFS-NGS-MRC-DPRU656/2013/G8P[4]	NCBI GenBank	Rwanda	XIII	85.7793	85.8931	85.1346	85.1346	85.7035	85.4759	85.4759	85.931	85.7035	86.0447	85.8551	85.8931	85.8931	85.6655	85.8551	85.8172	85.7793	85.8172	86.0068	85.8172	85.9689	85.8551	85.8551	85.8931	85.8551	85.8551	85.8551	85.9689	85.8551	85.6655	85.8172	85.8551	86.0068	85.9689	86.6515	86.6136	86.8411	86.4998	87.0686	87.1445	88.9647	88.9268	89.0406	89.0027	89.0027
54	KF636257/RVA/cow/ZAF/MRC-DPRU1604/2007/G6P1	NCBI GenBank	South Africa	XIV	85.8931	85.7035	86.0827	86.0827	85.6276	86.0068	86.1964	86.1206	86.0827	86.3102	86.0068	86.1206	85.8551	85.8172	86.1206	86.0068	86.1206	86.0827	86.0827	86.1964	86.2344	86.1206	86.1206	86.1585	86.1206	86.1206	86.1206	86.3102	86.0447	85.6655	86.0068	86.1206	86.424	86.1206	84.8312	84.7933	84.1866	85.4001	84.5658	84.6416	85.0588	85.1725	84.6796	84.6416	84.6416
55	EF554127/RVA/Human-tc/ITA/PA169/1988/G6P[14]	NCBI GenBank	Italy	XIV	86.3102	86.0068	86.5377	86.5377	85.931	86.2344	86.4619	86.4998	86.4619	86.6894	86.386	86.4998	86.2344	86.1964	86.4998	86.386	86.4998	86.4619	86.4619	86.5757	86.6136	86.4998	86.4998	86.5377	86.4998	86.4998	86.4998	86.6894	86.424	86.0447	86.386	86.4998	86.6515	86.4619	85.6276	85.5897	84.5658	85.5897	85.0967	85.1725	85.4001	85.3622	85.4759	85.438	85.438
[truncated: 10 more columns]

## Sheet: VP3
	Supplementary data S4: Nucleotide similarity analysis of Rwandan G8P[4] strains with respective global GenBank strains
	Strains	Source	Country	Lineages	1	2	3	4	5	6	7	8	9	10	11	12	13	14	15	16	17	18	19	20	21	22	23	24	25	26	27	28	29	30	31	32	33	34	35	36	37	38	39	40	41	42	43	44	45
1	HQ650118/RVA/Human-tc/USA/DS-1/1976/G2P4	NCBI GenBank	USA	I
2	KC443589/RVA/Human-wt/AUS/CK20001/1977/G2P4	NCBI GenBank	Australia	I	98.3234
3	JF304928/RVA/Human-tc/KEN/AK26/1982/G2P4	NCBI GenBank	Kenya	II	95.3693	95.2894
4	EF583035/RVA/Human-tc/PHL/L26/1987/G12P4	NCBI GenBank	Philippines	II	95.3293	95.2894	97.2854
5	AB733135/RVA/Human-tc/JPN/KUN/1980/G2P4	NCBI GenBank	Japan	III	95.489	95.2096	95.3693	95.5289
6	LC438392/RVA/Human-tc/JPN/80SR001/1980/G2P4	NCBI GenBank	Japan	III	95.489	95.2096	95.3693	95.5289	100
7	AY787654/RVA/Human-tc/CHN/TB-Chen/1996/G2P4	NCBI GenBank	China	IV	95.1697	95.0898	95.3293	95.2894	97.4052	97.4052
8	AB762774/RVA/Human-tc/JPN/AU605/1986/G2P4	NCBI GenBank	Japan	IV	95.0965	95.1768	95.1367	95.2572	97.4277	97.4277	98.7942
9	KC443786/RVA/Human-wt/AUS/CK20051/2010/G2P4	NCBI GenBank	Australia	V	93.4132	93.3333	92.9741	93.2934	95.1297	95.1297	94.7305	94.9759
10	LC026108/RVA/Human-wt/GHA/PML1965/2012/G6P6	NCBI GenBank	Ghana	V	93.1337	93.0539	93.014	93.5329	94.8104	94.8104	94.6507	94.8151	96.8064
11	KX655464/RVA/Human-wt/UGA/MUL-13-496/2013/G8P4	NCBI GenBank	Uganda	V	93.2136	93.0539	93.2136	93.2934	94.9301	94.9301	94.5709	94.6543	96.6866	96.7665
12	MZ093891/RVA/Human-wt/KEN/KLF0563/2012/G8P4	NCBI GenBank	Kenya	V	93.4531	93.2934	93.3733	93.5329	95.2495	95.2495	94.8104	94.9759	97.0858	97.0858	99.2814
13	MG891984/RVA/Human-wt/MOZ/0052/2012/G8P4	NCBI GenBank	Mozambique	V	93.5729	93.4132	93.493	93.7325	95.3693	95.3693	94.8902	95.0563	97.1657	97.2056	99.0818	99.5609
14	KP752573/RVA/Human-wt/TZA/MRC-DPRU4570/2011/G8P4	NCBI GenBank	Tanzania	V	93.6527	93.493	93.5729	93.7325	95.4491	95.4491	95.1297	95.217	97.2056	97.2854	98.6826	99.1617	99.2814
15	MZ093984/RVA/Human-wt/KEN/KLF0569/2012/G2P4	NCBI GenBank	Kenya	V	93.3733	93.3733	93.014	93.3333	95.0898	95.0898	94.6906	94.9357	99.5609	96.7665	96.8064	97.2056	97.3653	97.3253
16	MG181834/RVA/Human-wt/MWI/BID19T/2012/G2P4	NCBI GenBank	Malawi	V	93.2934	93.2934	93.014	93.2535	95.01	95.01	94.6108	94.8553	99.481	96.6866	96.6467	97.0459	97.2056	97.1657	99.8403
17	KJ752996/RVA/Human-wt/ZWE/MRC-DPRU1132/XXXX/G2P4	NCBI GenBank	Zimbabwe	V	93.4132	93.2934	92.9341	93.1737	95.01	95.01	94.6906	94.8553	99.3214	96.6068	96.5669	96.8862	97.0459	97.006	99.6806	99.6806
18	MW552514/RVA/Human-wt/ZAF/UFS-NGS-NICD13081/2014/G2P4	NCBI GenBank	South Africa	V	93.2934	93.2934	92.9341	93.2535	95.01	95.01	94.6108	94.8553	99.481	96.6866	96.6467	97.0459	97.2056	97.1657	99.8403	99.7605	99.6008
19	MZ027417/RVA/Human-wt/ZMB/UFS-NGS-MRC-DPRU4749/2014/G2P8	NCBI GenBank	Zambia	V	93.1737	93.1737	92.8144	93.1337	94.8104	94.8104	94.4112	94.6543	99.2814	96.487	96.4471	96.8463	97.006	96.9661	99.6407	99.5609	99.4012	99.8004
20	RVA/Human-wt/RWA/UFS-NGS-MRC-DPRU441/2012/G8P4	Study strain	Rwanda	V	93.2136	93.0539	93.2136	93.2934	94.9301	94.9301	94.5709	94.6543	96.6068	96.6866	99.7605	99.2016	99.002	98.6028	96.7265	96.5669	96.487	96.5669	96.4471
21	RVA/Human-wt/RWA/UFS-NGS-MRC-DPRU582/2013/G8P4	Study strain	Rwanda	V	93.0938	93.0938	93.0539	93.0938	94.8104	94.8104	94.3713	94.5338	96.487	96.5669	98.9222	99.1617	98.9621	98.5629	96.6068	96.4471	96.3673	96.4471	96.3273	99.002
22	RVA/Human-wt/RWA/UFS-NGS-MRC-DPRU589/2013/G8P4	Study strain	Rwanda	V	93.1737	93.014	93.1737	93.2535	94.8902	94.8902	94.5309	94.6141	96.5669	96.6467	99.7206	99.1617	98.9621	98.5629	96.6866	96.5269	96.4471	96.5269	96.4072	99.8802	98.8822
23	RVA/Human-wt/RWA/UFS-NGS-MRC-DPRU590/2013/G8P4	Study strain	Rwanda	V	93.2535	93.0938	93.2535	93.2535	94.8902	94.8902	94.5309	94.6141	96.5669	96.7265	99.7206	99.1617	98.9621	98.5629	96.6866	96.6068	96.4471	96.5269	96.3273	99.7206	98.8024	99.6806
24	RVA/Human-wt/RWA/UFS-NGS-MRC-DPRU596/2013/G8P4	Study strain	Rwanda	V	93.2136	93.0539	93.2136	93.4531	94.9301	94.9301	94.491	94.6543	96.7665	96.7665	98.9621	99.4411	99.1617	98.8423	96.8862	96.7265	96.6467	96.7265	96.5269	98.8822	98.7625	98.8423	98.8423
25	RVA/Human-wt/RWA/UFS-NGS-MRC-DPRU642/2013/G8P4	Study strain	Rwanda	V	93.2535	93.0938	93.2535	93.493	94.9701	94.9701	94.5309	94.6945	96.8064	96.8064	99.002	99.481	99.2016	98.8822	96.9261	96.7665	96.6866	96.7665	96.6467	99.002	98.8822	98.9621	98.8822	99.8802
26	RVA/Human-wt/RWA/UFS-NGS-MRC-DPRU653/2013/G8P4	Study strain	Rwanda	V	93.014	93.014	92.9741	93.014	94.7305	94.7305	94.2914	94.4534	96.487	96.5669	98.9222	99.1617	98.9621	98.5629	96.6068	96.4471	96.2874	96.4471	96.3273	99.002	99.8403	98.8822	98.8024	98.7625	98.8822
27	RVA/Human-wt/RWA/UFS-NGS-MRC-DPRU656/2013/G8P4	Study strain	Rwanda	V	93.2136	93.0539	93.2934	93.2934	94.9301	94.9301	94.5709	94.6543	96.6068	96.6866	99.7605	99.2016	99.002	98.6028	96.7265	96.6467	96.487	96.5669	96.3673	99.7605	98.8423	99.7206	99.8802	98.8822	98.9222	98.8423
28	RVA/Human-wt/RWA/UFS-NGS-MRC-DPRU661/2013/G8P4	Study strain	Rwanda	V	93.2535	93.2535	92.8942	93.2136	94.9701	94.9701	94.5709	94.8151	99.4411	96.6467	96.6068	97.006	97.1657	97.1257	99.8004	99.7206	99.5609	99.7206	99.521	96.5269	96.4072	96.487	96.487	96.6866	96.7265	96.4072	96.5269
29	RVA/Human-wt/RWA/UFS-NGS-MRC-DPRU7997/2015/G8P4	Study strain	Rwanda	V	92.9741	92.8144	93.0539	93.0539	94.6906	94.6906	94.3313	94.4132	96.2475	96.3273	99.3214	98.7625	98.6427	98.1637	96.4471	96.2874	96.2076	96.2874	96.1677	99.4012	98.483	99.3613	99.2814	98.523	98.6427	98.483	99.3214	96.2475
30	JX416213/RVA/Human-tc/SWE/1076/1983/G2P2A6	NCBI GenBank	Sweden	VI	89.7006	89.3812	89.022	89.1417	89.6607	89.6607	89.4212	89.59	88.6627	87.7844	88.1437	88.2236	88.2635	88.4232	88.5429	88.5429	88.5828	88.4631	88.4232	88.1437	88.1038	88.024	88.1038	88.1437	88.1836	88.2635	88.0639	88.503	87.8244
31	KP882477/RVA/Human-wt/GHA/Ghan-059/2008/G8P1	NCBI GenBank	Ghana	VI	89.501	89.2615	89.1816	89.2615	89.5409	89.5409	89.501	89.4293	88.503	88.1836	88.1836	88.2635	88.3034	88.4631	88.3832	88.3832	88.4232	88.3034	88.2635	88.1038	88.1038	87.984	88.0639	88.4232	88.4631	88.2635	88.024	88.3433	87.8643	95.1297
32	LC105582/RVA/Human-wt/GHA/GHPML1989/2012/G2P4	NCBI GenBank	Ghana	VII	89.1816	88.7425	88.7026	88.8623	88.9421	88.9421	88.7026	88.4244	87.7445	87.0659	87.5848	87.5848	87.7046	87.7844	87.7046	87.7046	87.7445	87.7046	87.7046	87.505	87.3852	87.4651	87.4651	87.7445	87.7844	87.4651	87.4251	87.6647	87.2655	92.5349	91.1776
33	GU937879/RVA/Goat-tc/BGD/GO34/1999/G6P1	NCBI GenBank	Bangladesh	VII	89.3014	88.8224	88.7824	88.8623	89.0619	89.0619	88.7824	88.5048	88.0639	87.4251	87.7046	87.7046	87.9042	87.8244	88.024	88.024	88.1437	87.9441	87.9441	87.7046	87.6647	87.6647	87.6647	87.7046	87.7445	87.7445	87.6248	87.984	87.4651	92.9341	91.8962	96.8064
34	EF554106/RVA/Human-wt/HUN/Hun5/1997/G6P14	NCBI GenBank	Hungary	VIII	89.4611	89.2615	89.4212	88.8224	89.8204	89.8204	89.4611	89.2283	88.4232	88.5828	88.2635	88.503	88.5429	88.7425	88.2635	88.1836	88.3433	88.1836	88.0639	88.4232	88.3832	88.3832	88.3034	88.4631	88.503	88.4631	88.2635	88.2236	87.984	89.7804	89.3812	88.9022	89.7006
35	JQ013504/RVA/Sheep-tc/CHN/LLR/1985/G10P12	NCBI GenBank	China	IX	87.9042	87.5449	87.505	87.6647	87.9441	87.9441	87.3054	87.3794	87.1058	86.8663	86.9461	86.8263	86.986	86.986	86.9062	86.9062	86.9461	86.986	86.8263	86.9461	86.7465	86.8263	86.986	86.8263	86.7864	86.6667	86.8663	86.8663	86.7066	86.986	86.6667	86.9461	86.4671	86.507
36	HQ834207/RVA/Sheep-tc/CHN/CC0812-1/2008/G10P15	NCBI GenBank	China	IX	87.8643	87.505	87.5449	87.7046	87.9042	87.9042	87.3453	87.3794	87.1457	86.9062	86.986	86.8663	87.0259	87.0259	86.9461	86.9461	86.986	87.0259	86.8663	86.986	86.7864	86.8663	87.0259	86.8663	86.8263	86.7066	86.9062	86.9062	86.7465	87.0259	86.7066	86.986	86.507	86.4671	99.9601
37	MN479317.1/RVA/Human-wt/USA/2014741597/2014/G6P8	NCBI GenBank	USA	X	83.6327	83.1936	82.994	83.2335	82.7944	82.7944	82.5549	82.6768	82.7944	82.6747	82.3952	82.2754	82.3154	82.5948	82.6747	82.515	82.5549	82.5948	82.4351	82.3952	82.3952	82.3553	82.515	82.5948	82.5549	82.3154	82.3952	82.5948	82.2754	82.6347	82.0758	83.0339	82.3952	82.6347	84.2715	84.2315
38	GU565043/RVA/Vaccine/USA/RotaTeq-WI79-4/1992/G6P1A8	NCBI GenBank	USA	X	83.6327	83.1936	82.994	83.2335	82.7944	82.7944	82.5549	82.6768	82.7944	82.6747	82.3952	82.2754	82.3154	82.5948	82.6747	82.515	82.5549	82.5948	82.4351	82.3952	82.3952	82.3553	82.515	82.5948	82.5549	82.3154	82.3952	82.5948	82.2754	82.6347	82.0758	83.0339	82.3952	82.6347	84.2715	84.2315	100
39	GU565076.1/RVA/Vaccine/USA/RotaTeq-WI78-8/1992/G3P75	NCBI GenBank	USA	X	83.5928	83.1537	82.9541	83.1936	82.7545	82.7545	82.515	82.6367	82.7545	82.6347	82.3553	82.2355	82.2754	82.6347	82.6347	82.475	82.515	82.5549	82.3952	82.3553	82.3553	82.3154	82.475	82.6347	82.5948	82.2754	82.3553	82.5549	82.2355	82.5948	82.1158	82.994	82.3553	82.6747	84.2315	84.1916	99.9601	99.9601
40	EF560617/RVA/Cow-tc/USA/WC3/1981/G6P5	NCBI GenBank	USA	X	83.5928	83.1537	82.9541	83.1936	82.7545	82.7545	82.515	82.6367	82.7545	82.6347	82.3553	82.2355	82.2754	82.6347	82.6347	82.475	82.515	82.5549	82.3952	82.3553	82.3553	82.3154	82.475	82.6347	82.5948	82.2754	82.3553	82.5549	82.2355	82.5948	82.1158	82.994	82.3553	82.6747	84.2315	84.1916	99.9601	99.9601	100
41	GU565087/RVA/Vaccine/USA/RotaTeq-BrB-9/1996/G4P7	NCBI GenBank	USA	X	83.5529	83.1138	82.9142	83.1537	82.7146	82.7146	82.475	82.5965	82.7146	82.5948	82.3154	82.1956	82.2355	82.5948	82.5948	82.4351	82.475	82.515	82.3553	82.3154	82.3154	82.2754	82.4351	82.5948	82.5549	82.2355	82.3154	82.515	82.1956	82.5549	82.0758	82.9541	82.3154	82.6347	84.1916	84.1517	99.9202	99.9202	99.9601	99.9601
42	DQ870495.1/RVA/Cow-tc/USA/NCDV/1967/G6P6	NCBI GenBank	USA	X	83.992	84.1118	83.1138	83.2735	83.5529	83.5529	83.4731	83.3601	83.1936	83.2735	82.6747	82.5549	82.6747	82.9142	83.1537	83.0739	83.1936	83.1537	82.994	82.7545	82.5948	82.6347	82.7944	82.7944	82.8343	82.515	82.6747	83.1537	82.6747	83.0739	82.2754	83.6327	83.0739	83.1138	84.2315	84.1916	93.2934	93.2934	93.3333	93.3333	93.2934
43	RVA/Human-wt/RWA/UFS-NGS-MRC-DPRU478/2013/G8P4	Study strain	Rwanda	X	83.513	83.0739	82.9541	83.1936	82.5948	82.5948	82.4351	82.5161	82.7545	82.5549	82.2754	82.1557	82.1956	82.475	82.5549	82.3952	82.4351	82.475	82.3952	82.3553	82.3154	82.3154	82.3952	82.5549	82.515	82.2355	82.2754	82.475	82.2355	82.475	81.996	82.9142	82.2355	82.3154	84.2315	84.2715	99.6008	99.6008	99.5609	99.5609	99.521	92.8942
44	RVA/Human-wt/RWA/UFS-NGS-MRC-DPRU599/2013/G8P4	Study strain	Rwanda	X	83.4331	82.994	82.8743	83.1138	82.515	82.515	82.3553	82.4357	82.6747	82.5549	82.2754	82.1557	82.1956	82.475	82.5549	82.3952	82.4351	82.475	82.3154	82.2754	82.2754	82.2355	82.3952	82.475	82.4351	82.1956	82.2754	82.475	82.1557	82.4351	82.0359	82.7944	82.1557	82.2754	84.1517	84.1916	99.6008	99.6008	99.5609	99.5609	99.521	92.9741	99.6806
45	RVA/Human-wt/RWA/UFS-NGS-MRC-DPRU602/2013/G8P4	Study strain	Rwanda	X	83.4731	83.0339	82.9142	83.1537	82.5549	82.5549	82.3952	82.4759	82.7944	82.6747	82.3154	82.1956	82.2355	82.515	82.6747	82.515	82.5549	82.5948	82.515	82.3952	82.3952	82.3553	82.4351	82.515	82.5549	82.3154	82.3154	82.5948	82.2754	82.475	81.996	82.8743	82.2355	82.3154	84.1916	84.2315	99.6806	99.6806	99.6407	99.6407	99.6008	92.9741	99.8403	99.7605
46	RVA/Human-wt/RWA/UFS-NGS-MRC-DPRU607/2013/G8P4	Study strain	Rwanda	X	83.5928	83.0739	82.9541	83.1936	82.5948	82.5948	82.4351	82.5161	82.7545	82.6347	82.3553	82.2355	82.2754	82.5549	82.6347	82.475	82.515	82.5549	82.3952	82.3553	82.3553	82.3154	82.475	82.5549	82.515	82.2754	82.3553	82.5549	82.2355	82.515	82.0359	82.9541	82.2754	82.3553	84.3114	84.3513	99.7206	99.7206	99.6806	99.6806	99.6407	93.014	99.8004	99.8004	99.8802
47	RVA/Human-wt/RWA/UFS-NGS-MRC-DPRU620/2013/G8P4	Study strain	Rwanda	X	83.5529	83.1138	82.994	83.2335	82.6347	82.6347	82.475	82.5563	82.7944	82.6747	82.3952	82.2754	82.3154	82.5948	82.6747	82.515	82.5549	82.5948	82.4351	82.3952	82.3952	82.3553	82.515	82.5948	82.5549	82.3154	82.3952	82.5948	82.2754	82.5549	82.0758	82.9541	82.3154	82.3952	84.2715	84.3114	99.7605	99.7605	99.7206	99.7206	99.6806	93.0539	99.8403	99.8403	99.9202
48	RVA/Human-wt/RWA/UFS-NGS-MRC-DPRU632/2013/G8P4	Study strain	Rwanda	X	83.4331	82.994	82.8743	83.1138	82.515	82.515	82.3553	82.4357	82.6747	82.5549	82.2754	82.1557	82.1956	82.475	82.5549	82.3952	82.4351	82.475	82.3952	82.3553	82.3553	82.3154	82.3952	82.475	82.515	82.2754	82.2754	82.475	82.2355	82.4351	81.9561	82.8343	82.1956	82.2754	84.1517	84.1916	99.6407	99.6407	99.6008	99.6008	99.5609	92.9341	99.8004	99.7206	99.8802
49	RVA/Human-wt/RWA/UFS-NGS-MRC-DPRU637/2013/G8P4	Study strain	Rwanda	X	83.3932	82.9541	82.9142	83.1537	82.5549	82.5549	82.3952	82.4759	82.7146	82.5948	82.3154	82.1956	82.2355	82.515	82.5948	82.4351	82.475	82.515	82.4351	82.3952	82.3952	82.3553	82.4351	82.515	82.5549	82.3154	82.3154	82.515	82.2754	82.475	81.996	82.8743	82.3154	82.3952	84.1118	84.1517	99.7605	99.7605	99.7206	99.7206	99.6806	93.0539	99.6806	99.6008	99.7605
50	RVA/Human-wt/RWA/UFS-NGS-MRC-DPRU652/2013/G8P4	Study strain	Rwanda	X	83.4331	82.994	82.8743	83.1138	82.515	82.515	82.3553	82.4357	82.6747	82.5549	82.2754	82.1557	82.1956	82.475	82.5549	82.3952	82.4351	82.475	82.3952	82.3553	82.3553	82.3154	82.3952	82.475	82.515	82.2754	82.2754	82.475	82.2355	82.4351	82.0359	82.7944	82.1557	82.2754	84.1517	84.1916	99.6008	99.6008	99.5609	99.5609	99.521	92.9741	99.7605	99.9202	99.8403
51	RVA/Human-wt/RWA/UFS-NGS-MRC-DPRU666/2013/G8P4	Study strain	Rwanda	X	83.5529	83.1138	83.0739	83.3134	82.7146	82.7146	82.5549	82.6367	82.8743	82.7545	82.475	82.3553	82.3952	82.6747	82.7545	82.5948	82.6347	82.6747	82.515	82.475	82.475	82.4351	82.5948	82.6747	82.6347	82.3952	82.475	82.6747	82.3553	82.5549	82.1557	83.0339	82.3952	82.5549	84.2715	84.3114	99.8403	99.8403	99.8004	99.8004	99.7605	93.2136	99.6806	99.6806	99.7605
52	RVA/Human-wt/RWA/UFS-NGS-MRC-DPRU667/2013/G8P4	Study strain	Rwanda	X	83.5529	83.1138	82.9142	83.2335	82.5549	82.5549	82.3952	82.4759	82.7146	82.6747	82.2355	82.1158	82.1557	82.4351	82.5948	82.4351	82.475	82.515	82.4351	82.3154	82.3154	82.2754	82.3553	82.4351	82.475	82.2355	82.2355	82.515	82.1956	82.3952	81.996	82.8743	82.2355	82.2355	84.1916	84.2315	99.6008	99.6008	99.5609	99.5609	99.521	92.9741	99.7605	99.6806	99.9202
53	RVA/Human-wt/RWA/UFS-NGS-MRC-DPRU737/2013/G8P4	Study strain	Rwanda	X	83.5529	83.1138	82.994	83.2335	82.6347	82.6347	82.475	82.5563	82.7944	82.6747	82.3952	82.2754	82.3154	82.5948	82.6747	82.515	82.5549	82.5948	82.4351	82.3952	82.3952	82.3553	82.515	82.5948	82.5549	82.3154	82.3952	82.5948	82.2754	82.5549	82.0758	82.9541	82.3154	82.3952	84.2715	84.3114	99.7605	99.7605	99.7206	99.7206	99.6806	93.0539	99.8403	99.8403	99.9202
54	EF554084/RVA/Human-wt/BEL/B1711/2002/G6P6	NCBI GenBank	Belgium	XI	84.1118	84.0319	83.513	84.0319	84.1118	84.1118	83.992	84.2846	83.7924	83.8723	83.4731	83.3533	83.3134	83.513	83.6727	83.6327	83.5529	83.5928	83.4331	83.3932	83.2335	83.4331	83.4731	83.513	83.5529	83.2335	83.4331	83.513	83.3932	83.513	83.4331	83.2335	82.7944	82.8743	84.7505	84.7106	89.4611	89.4611	89.501	89.501	89.4611	90.499	89.1417	89.1417	89.1417
55	GU296424/RVA/Human-wt/ITA/PAH136/1996/G3P9	NCBI GenBank	Italy	XI	83.4331	83.5928	83.3533	83.3932	83.3533	83.3533	83.2735	83.6013	83.0339	83.1138	82.7944	82.8343	82.7545	82.994	82.9142	82.9541	82.8743	82.994	82.8343	82.8743	82.7944	82.9142	82.9541	83.2335	83.2735	82.7944	82.8343	82.8343	82.7944	81.9561	81.996	82.5948	82.2355	82.3553	83.8723	83.8323	89.4611	89.4611	89.501	89.501	89.4611	89.9401	89.2216	89.2216	89.2216
56	JF304917/RVA/Human-tc/KEN/D205/1989/G2P4	NCBI GenBank	Kenya	XII	83.6327	83.2335	83.3533	83.5529	83.2735	83.2735	83.5529	83.4003	83.4331	83.1936	82.9541	82.8343	82.7545	82.994	83.3932	83.3134	83.5529	83.3932	83.2335	82.8743	82.8343	82.8343	82.994	83.0739	83.1138	82.7545	82.9541	83.3134	82.8743	83.2735	83.2735	82.9142	82.994	83.8723	84.1517	84.1118	86.6267	86.6267	86.6667	86.6667	86.6267	87.2255	86.2675	86.3074	86.3074
57	AB751564/RVA/Human-tc/MWI/MW1-131/1997/G8P6	NCBI GenBank	Malawi	XII	83.8335	83.2733	83.0332	83.1933	83.3533	83.3533	83.0732	83.3601	83.7135	83.5934	83.1933	83.1533	83.1533	83.2333	83.7535	83.6735	83.9936	83.6735	83.5934	83.0332	83.1132	82.9932	83.0732	83.2333	83.2733	82.9532	83.0332	83.6735	83.0332	83.0332	83.2733	82.6731	82.6331	82.7531	83.8735	83.8735	85.7543	85.7543	85.7943	85.7943	85.7543	86.1945	85.5942	85.6343	85.6343
58	KJ748478/RVA/Human-wt/GHA/GH019-08/2008/G8P6	NCBI GenBank	Ghana	XIII	83.3932	82.9541	82.9541	82.9541	83.0339	83.0339	82.7944	82.8778	82.8743	82.515	82.475	82.3553	82.3154	82.3952	82.9142	82.8343	82.8743	82.9142	82.7545	82.475	82.475	82.4351	82.4351	82.7545	82.7944	82.3952	82.3952	82.8343	82.3952	83.3932	83.3932	83.7525	83.4731	82.8743	84.0319	83.992	87.7844	87.7844	87.8244	87.8244	87.7844	87.8643	87.5449	87.4651	87.5449
59	KJ748467/RVA/Human-wt/GHA/GH018-08/2008/G8P6	NCBI GenBank	Ghana	XIII	83.3932	82.9541	82.9541	82.9541	83.0339	83.0339	82.7944	82.8778	82.8743	82.515	82.475	82.3553	82.3154	82.3952	82.9142	82.8343	82.8743	82.9142	82.7545	82.475	82.475	82.4351	82.4351	82.7545	82.7944	82.3952	82.3952	82.8343	82.3952	83.3932	83.3932	83.6727	83.4731	82.8743	84.0319	83.992	87.7844	87.7844	87.8244	87.8244	87.7844	87.8643	87.5449	87.4651	87.5449
60	HM627544/RVA/Human-XX/KEN/B12/1987/G8P1	NCBI GenBank	Kenya	XIV	83.7126	83.4731	83.5529	83.3533	83.5529	83.5529	83.5928	83.4405	83.7525	83.1936	83.1936	83.0739	83.1138	83.2335	83.6327	83.6327	83.6727	83.6327	83.4731	83.3533	83.1138	83.2335	83.3932	83.3932	83.3533	83.0739	83.2735	83.4731	83.0339	83.3932	83.1138	83.0339	82.6747	83.2335	84.4311	84.3912	87.5449	87.5449	87.5848	87.5848	87.5449	88.2236	87.2255	87.3852	87.3054
61	JF693039/RVA/Cow-tc/ZAF/O/Agent/1965/G8P1	NCBI GenBank	South Africa	XIV	84.0719	83.8723	83.6727	83.8723	84.0719	84.0719	83.9521	83.963	84.6707	84.1517	83.7126	83.513	83.5529	83.5529	84.6307	84.5509	84.6707	84.6307	84.4711	83.7126	83.5529	83.6727	83.7525	83.8323	83.7924	83.4731	83.7126	84.4711	83.7924	84.0719	83.3932	83.8723	83.9122	83.9521	85.3094	85.2695	88.9421	88.9421	88.982	88.982	88.9421	89.3413	88.6228	88.7026	88.7026
[truncated: 16 more columns]

## Sheet: NSP1
	Supplementary data S4: Nucleotide similarity analysis of Rwandan G8P[4] strains with respective global GenBank strains
	Strains	Source	Country	Lineages	1	2	3	4	5	6	7	8	9	10	11	12	13	14	15	16	17	18	19	20	21	22	23	24	25	26	27	28	29	30	31	32	33	34	35	36	37	38	39	40	41	42	43
1	HQ650120/RVA/Human-tc/USA/DS-1/1976/G2P[4]	NCBI GenBank	USA	I
2	KC443582/RVA/Human-wt/AUS/CK20001/1977/G2P[4]	NCBI GenBank	Australia	I	97.8097
3	AB975785/RVA/Human-wt/JPN/KN041/2012/G1P[8]	NCBI GenBank	Japan	II	94.1176	93.5574
4	GQ414546/RVA/Human-wt/DEU/GER1H-09/2009/G8P[4]	NCBI GenBank	Germany	II	94.6586	94.1136	98.6695
5	AB733136/RVA/Human-tc/JPN/KUN/1980/G2P[4]	NCBI GenBank	Japan	III	94.7332	94.0452	93.2073	93.1601
6	LC438396/RVA/Human-tc/JPN/80SR001/1980/G2P[4]	NCBI GenBank	Japan	III	94.8614	94.1136	93.2073	93.3063	99.9316
7	EF554088/RVA/Human-wt/BEL/B1711/2002/G6P6	NCBI GenBank	Belgium	IV	93.8472	93.4292	92.0868	92.3597	95.7592	95.8756
8	KJ751619/RVA/Human-wt/GHA/MRC-DPRU1818/1999/G2P[6]	NCBI GenBank	Ghana	IV	93.8398	93.4976	92.437	92.6078	95.9617	96.0301	99.6578
9	AB762775RVA/Human-tc/JPN/AU605/1986/G2P[4]	NCBI GenBank	Japan	IV	94.0443	93.5596	92.2969	92.5208	96.3989	96.3989	96.1911	96.3989
10	AY787647/RVA/Human-tc/CHN/TB-Chen/1996/G2P[4]	NCBI GenBank	China	IV	94.7938	94.2505	93.0672	93.4415	96.8536	96.9574	97.5659	97.7413	97.5762
11	RVA/Human-wt/UGA/MUL-13-496/2013/G8P[4]	NCBI GenBank	Uganda	IV	93.0358	92.2656	91.5266	91.954	94.528	94.6586	95.8756	96.167	95.0139	96.4165
12	RVA/Human-wt/KEN/KDH1111/2011/G8P[4]	NCBI GenBank	Kenya	IV	93.8472	93.2238	92.3669	92.7654	95.2804	95.4023	96.687	96.9884	95.7064	97.2279	98.783
13	RVA/Human-wt/TZA/MRC-DPRU4570/2011/G8P[4]	NCBI GenBank	Tanzania	IV	93.712	93.0869	92.2269	92.6302	95.2804	95.4023	96.687	96.9884	95.7064	97.2279	98.783	99.7295
14	RVA/Human-wt/MOZ/0045/2012/G8P[4]	NCBI GenBank	Mozambique	IV	93.5767	92.95	92.0868	92.4949	95.0068	95.1318	96.4165	96.7146	95.5679	96.9574	98.1068	98.9182	98.9182
15	RVA/Human-wt/ZMB/MRC-DPRU1621/2008/G8P[4]	NCBI GenBank	Zambia	IV	94.05	93.4292	92.577	92.9682	95.212	95.3347	96.6193	96.9199	95.6371	97.1602	98.2421	99.0534	99.0534	99.4591
16	RVA/Human-wt/IND/Kol-041/2012/G9P[4]	NCBI GenBank	India	IV	92.9682	92.2656	91.4566	91.616	94.6648	94.7262	96.0784	96.3723	95.0831	96.4165	95.6728	96.6193	96.6193	96.2137	96.3489
17	RVA/Human-wt/KEN/KLF0593/2012/G2P[4]	NCBI GenBank	Kenya	IV	92.5926	91.9753	91.1064	91.2209	94.3073	94.3759	95.7476	96.0905	94.7368	96.0905	95.3361	96.2963	96.2963	95.8848	96.0219	99.5885
18	RVA/Human-wt/USA/LB1562/2010/G9P[4]	NCBI GenBank	USA	IV	93.1711	92.4709	91.7367	91.954	94.8016	94.929	96.5517	96.8515	95.3601	96.7546	96.146	97.0926	97.0926	96.687	96.8222	99.3915	99.1084
19	RVA/Human-wt/BEN/3001607194/2016/G9P[4]	NCBI GenBank	Benin	IV	92.6612	92.0439	91.2465	91.2894	94.4444	94.4444	95.8162	96.1591	94.8753	96.1591	95.4047	96.3649	96.3649	96.0905	96.2277	99.7942	99.3827	99.177
20	RVA/Human-wt/JPN/Tokyo18-42/2018/G2P[4]	NCBI GenBank	Japan	IV	92.2921	91.5811	90.9664	91.2103	93.9124	94.05	95.4023	95.6879	94.3213	95.7404	94.8614	95.808	95.808	95.4023	95.5375	99.0534	98.7654	98.5801	98.834
21	RVA/Human-wt/RWA/UFS-NGS-MRC-DPRU441/2012/G8P[4]	Study strain	Rwanda	IV	93.2387	92.334	91.5966	92.0216	94.5964	94.7262	95.9432	96.2355	95.0831	96.4841	99.6619	98.8506	98.8506	98.1744	98.3097	95.7404	95.4047	96.2137	95.4733	94.929
22	RVA/Human-wt/RWA/UFS-NGS-MRC-DPRU478/2013/G8P[4]	Study strain	Rwanda	IV	93.2387	92.4709	91.7367	92.1569	94.5964	94.7262	95.9432	96.2355	95.0831	96.4841	99.7972	98.8506	98.8506	98.1744	98.4449	95.7404	95.4047	96.2137	95.4733	94.929	99.7295
23	RVA/Human-wt/RWA/UFS-NGS-MRC-DPRU582/2013/G8P[4]	Study strain	Rwanda	IV	93.5767	92.8131	91.9468	92.3597	95.0068	95.1318	96.2813	96.5777	95.2909	96.8222	99.1886	99.1886	99.1886	98.5801	98.6477	96.0784	95.7476	96.5517	95.8162	95.2671	99.2563	99.2563
24	RVA/Human-wt/RWA/UFS-NGS-MRC-DPRU589/2013/G8P[4]	Study strain	Rwanda	IV	93.2387	92.4709	91.5966	92.0216	94.7332	94.8614	95.9432	96.2355	95.2216	96.6193	99.6619	98.8506	98.8506	98.1744	98.3097	95.7404	95.4047	96.2137	95.4733	94.929	99.8648	99.7295	99.2563
25	RVA/Human-wt/RWA/UFS-NGS-MRC-DPRU590/2013/G8P[4]	Study strain	Rwanda	IV	93.2387	92.4709	91.5966	92.0216	94.5964	94.7262	95.9432	96.2355	95.0831	96.4841	99.7972	98.8506	98.8506	98.1744	98.3097	95.7404	95.4047	96.2137	95.4733	94.929	99.7295	99.8648	99.2563	99.7295
26	RVA/Human-wt/RWA/UFS-NGS-MRC-DPRU596/2013/G8P[4]	Study strain	Rwanda	IV	93.2387	92.4709	91.5266	92.0892	94.528	94.6586	95.9432	96.2355	94.9446	96.4841	98.8506	98.8506	98.8506	98.1744	98.3097	95.8756	95.5418	96.3489	95.6104	95.1318	98.9182	98.9182	99.2563	98.9182	98.9182
27	RVA/Human-wt/RWA/UFS-NGS-MRC-DPRU599/2013/G8P[4]	Study strain	Rwanda	IV	93.2387	92.4709	91.7367	92.1569	94.5964	94.7262	95.9432	96.2355	95.0831	96.4841	99.7972	98.8506	98.8506	98.1744	98.4449	95.7404	95.4047	96.2137	95.4733	94.929	99.7295	100	99.2563	99.7295	99.8648	98.9182
28	RVA/Human-wt/RWA/UFS-NGS-MRC-DPRU602/2013/G8P[4]	Study strain	Rwanda	IV	93.2387	92.4709	91.7367	92.1569	94.5964	94.7262	95.9432	96.2355	95.0831	96.4841	99.7972	98.8506	98.8506	98.1744	98.4449	95.7404	95.4047	96.2137	95.4733	94.929	99.7295	100	99.2563	99.7295	99.8648	98.9182	100
29	RVA/Human-wt/RWA/UFS-NGS-MRC-DPRU607/2013/G8P[4]	Study strain	Rwanda	IV	93.2387	92.4709	91.7367	92.1569	94.5964	94.7262	95.8756	96.167	95.0831	96.4841	99.7295	98.783	98.783	98.1068	98.3773	95.7404	95.4047	96.146	95.4733	94.929	99.6619	99.9324	99.1886	99.6619	99.7972	98.8506	99.9324	99.9324
30	RVA/Human-wt/RWA/UFS-NGS-MRC-DPRU620/2013/G8P[4]	Study strain	Rwanda	IV	93.2387	92.4709	91.7367	92.1569	94.5964	94.7262	95.9432	96.2355	95.0831	96.4841	99.6619	98.8506	98.8506	98.1744	98.4449	95.7404	95.4047	96.2137	95.4733	94.929	99.5943	99.8648	99.121	99.5943	99.7295	98.783	99.8648	99.8648	99.7972
31	RVA/Human-wt/RWA/UFS-NGS-MRC-DPRU632/2013/G8P[4]	Study strain	Rwanda	IV	93.3063	92.5394	91.8067	92.2245	94.6648	94.7938	95.8756	96.167	95.1524	96.4165	99.5943	98.783	98.783	98.1068	98.3773	95.6728	95.3361	96.146	95.4047	94.8614	99.5267	99.7972	99.0534	99.5267	99.6619	98.7153	99.7972	99.7972	99.7295	99.7972
32	RVA/Human-wt/RWA/UFS-NGS-MRC-DPRU637/2013/G8P[4]	Study strain	Rwanda	IV	93.2387	92.4709	91.7367	92.1569	94.5964	94.7262	95.9432	96.2355	95.0831	96.4841	99.7972	98.8506	98.8506	98.1744	98.4449	95.7404	95.4047	96.2137	95.4733	94.929	99.7295	100	99.2563	99.7295	99.8648	98.9182	100	100	99.9324	99.8648	99.7972
33	RVA/Human-wt/RWA/UFS-NGS-MRC-DPRU642/2013/G8P[4]	Study strain	Rwanda	IV	93.3739	92.6078	91.8067	92.2245	94.8016	94.929	96.2137	96.5092	95.2216	96.7546	99.121	99.121	99.121	98.4449	98.5801	96.0108	95.679	96.4841	95.7476	95.2671	99.1886	99.1886	99.5267	99.1886	99.1886	99.5943	99.1886	99.1886	99.121	99.0534	98.9858	99.1886
34	RVA/Human-wt/RWA/UFS-NGS-MRC-DPRU652/2013/G8P[4]	Study strain	Rwanda	IV	93.3063	92.5394	91.8067	92.2245	94.6648	94.7938	96.0108	96.3039	95.1524	96.5517	99.5943	98.783	98.783	98.1068	98.3773	95.808	95.4733	96.2813	95.5418	94.9966	99.6619	99.7972	99.1886	99.6619	99.6619	98.8506	99.7972	99.7972	99.7295	99.6619	99.5943	99.7972	99.121
35	RVA/Human-wt/RWA/UFS-NGS-MRC-DPRU653/2013/G8P[4]	Study strain	Rwanda	IV	93.6444	92.8816	92.0168	92.4273	95.0752	95.1995	96.3489	96.6461	95.3601	96.7546	99.121	99.121	99.121	98.4449	98.5801	96.146	95.9534	96.6193	95.8848	95.3347	99.1886	99.1886	99.7972	99.1886	99.1886	99.1886	99.1886	99.1886	99.121	99.0534	98.9858	99.1886	99.4591	99.121
36	RVA/Human-wt/RWA/UFS-NGS-MRC-DPRU656/2013/G8P[4]	Study strain	Rwanda	IV	92.9682	92.334	91.4566	91.8864	94.4596	94.5909	95.6728	95.9617	94.9446	96.2137	99.5267	98.5801	98.5801	97.904	98.0392	95.6051	95.2675	96.0784	95.3361	94.7938	99.4591	99.5943	98.9858	99.4591	99.7295	98.6477	99.5943	99.5943	99.5267	99.4591	99.3915	99.5943	98.9182	99.3915	98.9182
37	RVA/Human-wt/RWA/UFS-NGS-MRC-DPRU661/2013/G8P[4]	Study strain	Rwanda	IV	92.4949	91.7864	90.8964	91.1427	94.2544	94.3881	95.6051	95.8932	94.6676	95.9432	95.1995	96.146	96.146	95.7404	95.8756	99.3915	99.7942	98.9182	99.177	98.5801	95.2671	95.2671	95.6051	95.2671	95.2671	95.4023	95.2671	95.2671	95.2671	95.2671	95.1995	95.2671	95.5375	95.3347	95.808	95.2671
38	RVA/Human-wt/RWA/UFS-NGS-MRC-DPRU666/2013/G8P[4]	Study strain	Rwanda	IV	93.1711	92.4025	91.6667	92.0892	94.528	94.6586	96.0108	96.3039	95.0139	96.4165	99.7295	98.783	98.783	98.1068	98.3773	95.808	95.4733	96.2813	95.5418	94.9966	99.6619	99.9324	99.1886	99.6619	99.7972	98.8506	99.9324	99.9324	99.8648	99.7972	99.7295	99.9324	99.121	99.7295	99.121	99.5267	95.3347
39	RVA/Human-wt/RWA/UFS-NGS-MRC-DPRU667/2013/G8P[4]	Study strain	Rwanda	IV	93.2387	92.4709	91.7367	92.1569	94.5964	94.7262	95.9432	96.2355	95.0831	96.4841	99.7972	98.8506	98.8506	98.1744	98.4449	95.7404	95.4047	96.2137	95.4733	94.929	99.7295	100	99.2563	99.7295	99.8648	98.9182	100	100	99.9324	99.8648	99.7972	100	99.1886	99.7972	99.1886	99.5943	95.2671	99.9324
40	RVA/Human-wt/RWA/UFS-NGS-MRC-DPRU737/2013/G8P[4]	Study strain	Rwanda	IV	93.3063	92.5394	91.6667	92.0892	94.6648	94.7938	95.8756	96.167	95.1524	96.5517	99.7295	98.783	98.783	98.1068	98.3773	95.6728	95.3361	96.146	95.4047	94.8614	99.6619	99.9324	99.1886	99.6619	99.7972	98.8506	99.9324	99.9324	99.8648	99.7972	99.7295	99.9324	99.121	99.7295	99.121	99.5267	95.1995	99.8648	99.9324
41	RVA/Human-wt/RWA/UFS-NGS-MRC-DPRU7997/2015/G8P[4]	Study strain	Rwanda	IV	92.7654	92.1971	91.5266	91.7512	94.528	94.6586	96.4165	96.7146	95.2216	96.4841	95.8756	96.687	96.687	96.4165	96.5517	98.0392	97.7366	98.3773	97.8052	97.2279	95.9432	95.9432	96.2813	95.9432	95.9432	95.9432	95.9432	95.9432	95.8756	95.9432	95.8756	95.9432	96.2137	96.0108	96.3489	95.9432	97.7011	96.0108	95.9432	95.8756
42	JX416214/RVA/Human-tc/SWE/1076/1983/G2P[6]	NCBI GenBank	Sweden	V	94.8614	94.319	94.0476	94.5233	93.7073	93.8472	93.3063	93.4292	93.3518	94.3881	92.2921	93.2387	93.1034	93.1034	93.4415	92.4273	92.0439	92.7654	92.1125	91.8864	92.3597	92.4949	92.833	92.3597	92.3597	92.7654	92.4949	92.4949	92.4949	92.4949	92.5625	92.4949	92.6302	92.5625	92.9006	92.2245	91.954	92.4273	92.4949	92.4273	92.4273
43	EF672592/RVA/Human-tc/PHI/L26/1987/G12P[4]	NCBI GenBank	Philippines	V	94.7874	94.3073	94.0476	94.513	93.0727	93.1413	93.1413	93.3471	93.144	93.69	91.9067	92.8669	92.7298	92.8669	93.0727	92.1811	91.9067	92.524	91.9753	91.6324	91.9753	92.1125	92.4554	91.9753	91.9753	92.2497	92.1125	92.1125	92.1125	92.1125	92.1811	92.1125	92.2497	92.1811	92.524	91.9753	91.8381	92.0439	92.1125	92.0439	92.4554	96.9822

## Sheet: NSP2
	Supplementary data S4: Nucleotide similarity analysis of Rwandan G8P[4] strains with respective global GenBank strains
	Strains	Source	Country	Lineages	1	2	3	4	5	6	7	8	9	10	11	12	13	14	15	16	17	18	19	20	21	22	23	24	25	26	27	28	29	30	31	32	33	34	35	36	37	38	39	40	41	42	43	44	45
1	HQ650123/RVA/Human-tc/USA/DS-1/1976/G2P[4]	NCBI GenBank	USA	I
2	AB733137/RVA/Human-tc/JPN/KUN/1980/G2P[4]	NCBI GenBank	Japan	III	95.7939
3	LC438397/RVA/Human-tc/JPN/80SR001/1980/G2P[4]	NCBI GenBank	Japan	III	96.0042	99.7897
4	AY787648/RVA/Human-wt/CHN/TB-Chen/1996/G2P[4]	NCBI GenBank	China	IV	96.4248	96.4248	96.6351
5	KU059773/RVA/Human-wt/AUS/D388/2013/G3P[8]	NCBI GenBank	Australia	V	86.1199	86.4353	86.6456	86.1199
6	LC002074/RVA/Human-wt/JPN/B110005/2011/G2P[4]	NCBI GenBank	Japan	V	86.225	86.4353	86.6456	86.225	97.1609
7	RVA/Human-wt/UGA/MUL-13-496/2013/G8P[4]	NCBI GenBank	Uganda	V	86.8559	86.9611	86.9611	87.1714	95.7939	96.1094
8	RVA/Human-wt/MOZ/0052/2012/G8P[4]	NCBI GenBank	Mozambique	V	86.8559	86.9611	86.9611	87.1714	96.3197	96.6351	99.4742
9	RVA/Human-wt/KEN/KLF0564/2012/G8P[4]	NCBI GenBank	Kenya	V	86.8559	86.9611	86.9611	87.1714	96.3197	96.6351	99.4742	100
10	RVA/Human-wt/TZA/MRC-DPRU4570/2011/G8P[4]	NCBI GenBank	Tanzania	V	86.8559	86.7508	86.7508	87.1714	96.3197	96.6351	99.2639	99.7897	99.7897
11	RVA/Human-wt/ZMB/MRC-DPRU1621/2008/G8P[4]	NCBI GenBank	Zambia	V	86.6456	86.7508	86.7508	87.1714	96.2145	96.53	98.5279	99.0536	99.0536	99.2639
12	RVA/Human-wt/RWA/UFS-NGS-MRC-DPRU666/2013/G8P[4]	Study strain	Rwanda	V	86.7508	86.8559	86.8559	87.0662	95.6887	96.0042	99.6845	99.3691	99.3691	99.1588	98.4227
13	RVA/Human-wt/RWA/UFS-NGS-MRC-DPRU652/2013/G8P[4]	Study strain	Rwanda	V	86.7508	86.8559	86.8559	87.0662	95.6887	96.0042	99.6845	99.3691	99.3691	99.1588	98.4227	100
14	RVA/Human-wt/RWA/UFS-NGS-MRC-DPRU441/2012/G8P[4]	Study strain	Rwanda	V	86.8559	86.9611	86.9611	87.1714	95.7939	96.1094	99.7897	99.4742	99.4742	99.2639	98.5279	99.6845	99.6845
15	RVA/Human-wt/RWA/UFS-NGS-MRC-DPRU582/2013/G8P[4]	Study strain	Rwanda	V	86.6456	86.7508	86.7508	86.9611	96.1094	96.4248	99.2639	99.7897	99.7897	99.5794	98.8433	99.1588	99.1588	99.2639
16	RVA/Human-wt/RWA/UFS-NGS-MRC-DPRU589/2013/G8P[4]	Study strain	Rwanda	V	86.9611	87.0662	87.0662	87.2766	95.7939	96.1094	99.7897	99.4742	99.4742	99.2639	98.5279	99.6845	99.6845	99.7897	99.2639
17	RVA/Human-wt/RWA/UFS-NGS-MRC-DPRU590/2013/G8P[4]	Study strain	Rwanda	V	86.8559	86.9611	86.9611	87.1714	95.6887	96.0042	99.6845	99.3691	99.3691	99.1588	98.4227	99.5794	99.5794	99.6845	99.1588	99.6845
18	RVA/Human-wt/RWA/UFS-NGS-MRC-DPRU596/2013/G8P[4]	Study strain	Rwanda	V	86.7508	86.8559	86.8559	87.0662	96.3197	96.4248	99.2639	99.7897	99.7897	99.5794	98.8433	99.1588	99.1588	99.2639	99.5794	99.2639	99.1588
19	RVA/Human-wt/RWA/UFS-NGS-MRC-DPRU599/2013/G8P[4]	Study strain	Rwanda	V	86.7508	86.8559	86.8559	87.0662	95.6887	96.0042	99.6845	99.3691	99.3691	99.1588	98.4227	100	100	99.6845	99.1588	99.6845	99.5794	99.1588
20	RVA/Human-wt/RWA/UFS-NGS-MRC-DPRU602/2013/G8P[4]	Study strain	Rwanda	V	86.7508	86.8559	86.8559	87.0662	95.6887	96.0042	99.6845	99.3691	99.3691	99.1588	98.4227	100	100	99.6845	99.1588	99.6845	99.5794	99.1588	100
21	RVA/Human-wt/RWA/UFS-NGS-MRC-DPRU607/2013/G8P[4]	Study strain	Rwanda	V	86.6456	86.7508	86.7508	86.9611	95.5836	95.8991	99.5794	99.2639	99.2639	99.0536	98.3176	99.8948	99.8948	99.5794	99.0536	99.5794	99.4742	99.0536	99.8948	99.8948
22	RVA/Human-wt/RWA/UFS-NGS-MRC-DPRU620/2013/G8P[4]	Study strain	Rwanda	V	86.7508	86.8559	86.8559	87.0662	95.6887	96.0042	99.6845	99.3691	99.3691	99.1588	98.4227	100	100	99.6845	99.1588	99.6845	99.5794	99.1588	100	100	99.8948
23	RVA/Human-wt/RWA/UFS-NGS-MRC-DPRU632/2013/G8P[4]	Study strain	Rwanda	V	86.8559	86.9611	86.9611	87.1714	95.5836	95.8991	99.5794	99.2639	99.2639	99.0536	98.3176	99.8948	99.8948	99.5794	99.0536	99.5794	99.4742	99.0536	99.8948	99.8948	99.7897	99.8948
24	RVA/Human-wt/RWA/UFS-NGS-MRC-DPRU637/2013/G8P[4]	Study strain	Rwanda	V	86.7508	86.8559	86.8559	87.0662	95.6887	96.0042	99.6845	99.3691	99.3691	99.1588	98.4227	100	100	99.6845	99.1588	99.6845	99.5794	99.1588	100	100	99.8948	100	99.8948
25	RVA/Human-wt/RWA/UFS-NGS-MRC-DPRU642/2013/G8P[4]	Study strain	Rwanda	V	86.7508	86.8559	86.8559	87.0662	96.3197	96.4248	99.0536	99.5794	99.5794	99.3691	98.633	98.9485	98.9485	99.0536	99.3691	99.0536	98.9485	99.7897	98.9485	98.9485	98.8433	98.9485	98.8433	98.9485
26	RVA/Human-wt/RWA/UFS-NGS-MRC-DPRU653/2013/G8P[4]	Study strain	Rwanda	V	86.6456	86.7508	86.7508	86.9611	96.1094	96.4248	99.2639	99.7897	99.7897	99.5794	98.8433	99.1588	99.1588	99.2639	100	99.2639	99.1588	99.5794	99.1588	99.1588	99.0536	99.1588	99.0536	99.1588	99.3691
27	RVA/Human-wt/RWA/UFS-NGS-MRC-DPRU656/2013/G8P[4]	Study strain	Rwanda	V	86.8559	86.7508	86.9611	87.1714	95.8991	96.2145	99.6845	99.3691	99.3691	99.1588	98.4227	99.5794	99.5794	99.6845	99.1588	99.6845	99.7897	99.1588	99.5794	99.5794	99.4742	99.5794	99.4742	99.5794	98.9485	99.1588
28	RVA/Human-wt/RWA/UFS-NGS-MRC-DPRU661/2013/G8P[4]	Study strain	Rwanda	V	86.7508	86.8559	86.8559	87.0662	95.6887	96.0042	99.6845	99.3691	99.3691	99.1588	98.4227	100	100	99.6845	99.1588	99.6845	99.5794	99.1588	100	100	99.8948	100	99.8948	100	98.9485	99.1588	99.5794
29	RVA/Human-wt/RWA/UFS-NGS-MRC-DPRU667/2013/G8P[4]	Study strain	Rwanda	V	86.7508	86.8559	86.8559	87.0662	95.6887	96.0042	99.6845	99.3691	99.3691	99.1588	98.4227	100	100	99.6845	99.1588	99.6845	99.5794	99.1588	100	100	99.8948	100	99.8948	100	98.9485	99.1588	99.5794	100
30	RVA/Human-wt/RWA/UFS-NGS-MRC-DPRU737/2013/G8P[4]	Study strain	Rwanda	V	86.6456	86.7508	86.7508	86.9611	95.5836	95.8991	99.5794	99.2639	99.2639	99.0536	98.3176	99.8948	99.8948	99.5794	99.0536	99.5794	99.4742	99.0536	99.8948	99.8948	99.7897	99.8948	99.7897	99.8948	98.8433	99.0536	99.4742	99.8948	99.8948
31	RVA/Human-wt/RWA/UFS-NGS-MRC-DPRU7997/2015/G8P[4]	Study strain	Rwanda	V	86.9611	87.0662	87.0662	87.2766	95.6887	96.0042	99.8948	99.3691	99.3691	99.1588	98.4227	99.5794	99.5794	99.7897	99.1588	99.6845	99.5794	99.1588	99.5794	99.5794	99.4742	99.5794	99.4742	99.5794	98.9485	99.1588	99.5794	99.5794	99.5794	99.4742
32	KC815676/RVA/Horse-tc/JPN/HH-22/1989/G3P[12]	NCBI GenBank	Japan	VI	86.3302	86.225	86.225	86.225	90.6414	90.6414	92.1136	92.0084	92.0084	91.7981	92.1136	91.7981	91.7981	92.0084	91.7981	92.1136	92.0084	91.7981	91.7981	91.7981	91.693	91.7981	91.9033	91.7981	91.7981	91.7981	92.0084	91.7981	91.7981	91.693	92.2187
33	JF712573/RVA/Horse-wt/ARG/E30/1993/G3P[12]	NCBI GenBank	Argentia	VI	87.3817	87.2766	87.2766	87.2766	90.6414	90.8517	92.1136	92.0084	92.0084	91.7981	92.3239	91.7981	91.7981	92.0084	91.7981	92.1136	92.0084	91.7981	91.7981	91.7981	91.693	91.7981	91.9033	91.7981	91.7981	91.7981	92.0084	91.7981	91.7981	91.693	92.2187	97.1609
34	KP[8]82633/RVA/Human-wt/GHA/Ghan-113/2008/G8P[6]	NCBI GenBank	Ghana	VII	87.1714	86.9611	86.9611	87.4869	91.5878	91.1672	91.7981	91.693	91.693	91.693	91.7981	91.5878	91.5878	91.693	91.4826	91.5878	91.693	91.693	91.5878	91.5878	91.4826	91.5878	91.4826	91.5878	91.9033	91.4826	91.693	91.5878	91.5878	91.4826	91.9033	91.4826	91.062
35	KJ748483/RVA/Human-wt/GHA/GH019-08/2008/G8P[6]	NCBI GenBank	Ghana	VII	87.1714	86.9611	86.9611	87.4869	91.5878	91.1672	91.7981	91.693	91.693	91.693	91.7981	91.5878	91.5878	91.693	91.4826	91.5878	91.693	91.693	91.5878	91.5878	91.4826	91.5878	91.4826	91.5878	91.9033	91.4826	91.693	91.5878	91.5878	91.4826	91.9033	91.4826	91.062	100
36	LC065024/RVA/Human-tc/JPN/AU109/1994/G8P[4]	NCBI GenBank	Japan	VIII	87.2766	87.3817	87.592	86.7508	88.8538	88.4332	88.6435	88.7487	88.7487	88.5384	88.6435	88.4332	88.4332	88.5384	88.7487	88.6435	88.7487	88.5384	88.4332	88.4332	88.3281	88.4332	88.3281	88.4332	88.5384	88.7487	88.7487	88.4332	88.4332	88.3281	88.7487	89.1693	89.1693	89.6951	89.6951
37	JQ031147/RVA/Sheep-tc/CHN/LLR/1985/G10P[12]	NCBI GenBank	China	VIII	87.9075	87.6972	87.9075	88.1178	89.2744	89.0641	89.8002	89.9054	89.9054	89.6951	89.8002	89.5899	89.5899	89.6951	89.6951	89.8002	89.9054	89.6951	89.5899	89.5899	89.4848	89.5899	89.4848	89.5899	89.6951	89.6951	89.9054	89.5899	89.5899	89.4848	89.9054	90.326	90.9569	90.2208	90.2208	95.4784
38	EF554111/RVA/Human-wt/HUN/Hun5/1997/G6P14	NCBI GenBank	Hungary	IX	88.6435	88.8538	89.0641	89.2744	86.6456	86.1199	86.6456	86.6456	86.6456	86.6456	86.9611	86.5405	86.5405	86.6456	86.4353	86.7508	86.6456	86.5405	86.5405	86.5405	86.4353	86.5405	86.6456	86.5405	86.4353	86.4353	86.6456	86.5405	86.5405	86.4353	86.7508	87.1714	87.6972	88.0126	88.0126	87.1714	88.1178
39	KP[8]82479/RVA/Human-wt/GHA/Ghan-059/2008/G8P1	NCBI GenBank	Ghana	IX	88.959	88.959	89.1693	89.1693	86.9611	86.4353	86.9611	86.9611	86.9611	86.9611	87.2766	86.8559	86.8559	86.9611	86.7508	87.0662	86.9611	86.8559	86.8559	86.8559	86.7508	86.8559	86.9611	86.8559	86.7508	86.7508	86.9611	86.8559	86.8559	86.7508	87.0662	87.592	88.5384	87.592	87.592	87.3817	88.3281	96.53
40	EF554155/RVA/Sheep-tc/ESP/OVR762/2002/G8P14	NCBI GenBank	Spain	X	88.3281	89.0641	89.2744	88.959	87.0662	86.5405	86.7508	86.8559	86.8559	86.8559	86.9611	86.6456	86.6456	86.7508	86.6456	86.8559	86.7508	86.7508	86.6456	86.6456	86.5405	86.6456	86.5405	86.6456	86.6456	86.6456	86.7508	86.6456	86.6456	86.5405	86.8559	86.9611	87.592	87.6972	87.6972	87.4869	88.5384	93.796	94.3218
41	HM113521/RVA/Human-wt/EGY/Egy3399/2004/G6P14	NCBI GenBank	Egypt	X	88.4332	88.959	89.1693	88.8538	87.1714	86.225	86.9611	86.9611	86.9611	86.7508	87.0662	86.8559	86.8559	86.9611	86.7508	87.0662	86.9611	86.8559	86.8559	86.8559	86.7508	86.8559	86.7508	86.8559	86.7508	86.7508	86.9611	86.8559	86.8559	86.7508	87.0662	87.2766	87.4869	87.6972	87.6972	87.592	88.7487	92.8496	93.796	96.53
42	KP[8]83029/RVA/Human-wt/MLI/Mali-048/2008/G8P[6]	NCBI GenBank	Mali	XI	87.592	88.0126	88.2229	87.4869	86.4353	86.0147	86.4353	86.4353	86.4353	86.4353	86.7508	86.3302	86.3302	86.4353	86.225	86.5405	86.225	86.3302	86.3302	86.3302	86.225	86.3302	86.4353	86.3302	86.3302	86.225	86.4353	86.3302	86.3302	86.225	86.5405	87.8023	88.1178	87.1714	87.1714	86.6456	88.2229	91.062	92.0084	93.3754	93.0599
43	JN013976/RVA/Human-wt/ZAF/2371WC/2008/G9P[8]	NCBI GenBank	South Afirca	XI	87.592	88.1178	88.3281	87.592	86.5405	86.1199	86.5405	86.5405	86.5405	86.5405	86.8559	86.4353	86.4353	86.5405	86.3302	86.6456	86.3302	86.4353	86.4353	86.4353	86.3302	86.4353	86.5405	86.4353	86.4353	86.3302	86.5405	86.4353	86.4353	86.3302	86.6456	87.8023	88.1178	87.1714	87.1714	86.6456	88.2229	91.1672	92.1136	93.4805	93.1651	99.8948
44	EF672559/RVA/Human-tc/IND/69M/1980/G8P[4]10	NCBI GenBank	India	XII	87.9075	88.4332	88.6435	88.7487	86.5405	85.3838	86.3302	86.3302	86.3302	86.3302	86.6456	86.225	86.225	86.3302	86.1199	86.4353	86.5405	86.225	86.225	86.225	86.1199	86.225	86.3302	86.225	86.4353	86.1199	86.5405	86.225	86.225	86.1199	86.4353	87.9075	87.4869	87.2766	87.2766	87.3817	87.6972	91.4826	92.0084	91.062	90.8517	91.1672	91.2723
45	FJ495134/RVA/Antelope-wt/ZAF/RC-18-08/G6P14	NCBI GenBank	South Africa	XII	88.1178	88.6435	88.8538	89.3796	86.8559	86.7508	87.2766	87.4869	87.4869	87.4869	87.8023	87.1714	87.1714	87.2766	87.2766	87.3817	87.2766	87.3817	87.1714	87.1714	87.0662	87.1714	87.2766	87.1714	87.592	87.2766	87.2766	87.1714	87.1714	87.0662	87.3817	86.8559	87.0662	87.2766	87.2766	87.2766	87.592	91.062	91.5878	91.7981	91.2723	90.7466	90.8517	93.5857
46	JF693032/RVA/Cow-tc/USA/NCDV/1971/G6P[1]	NCBI GenBank	USA	XIII	87.2766	86.225	86.225	86.6456	86.5405	86.7508	87.0662	87.1714	87.1714	87.1714	87.0662	87.0662	87.0662	86.9611	86.9611	87.0662	86.9611	87.0662	87.0662	87.0662	86.9611	87.0662	86.9611	87.0662	87.0662	86.9611	86.9611	87.0662	87.0662	86.9611	87.1714	87.592	87.592	88.3281	88.3281	87.3817	87.592	87.8023	87.8023	87.0662	87.4869	87.592	87.592	88.6435	87.3817
47	GU384196/RVA/Cow-xx/CHN/DQ-75/2008/G10P[11]	NCBI GenBank	China	XIII	87.9075	86.8559	86.8559	87.3817	87.4869	87.6972	88.0126	88.0126	88.0126	88.0126	88.1178	87.8023	87.8023	87.9075	87.8023	88.0126	87.9075	87.9075	87.8023	87.8023	87.6972	87.8023	87.6972	87.8023	87.9075	87.8023	87.9075	87.8023	87.8023	87.6972	88.1178	87.9075	87.9075	88.959	88.959	88.3281	88.3281	88.2229	88.2229	87.8023	88.0126	87.8023	87.9075	88.959	88.1178
[truncated: 2 more columns]

## Sheet: NSP3
	Supplementary data S4: Nucleotide similarity analysis of Rwandan G8P[4] strains with respective global GenBank strains
	Strains	Soruce	Country	Lineages	1	2	3	4	5	6	7	8	9	10	11	12	13	14	15	16	17	18	19	20	21	22	23	24	25	26	27	28	29	30	31	32	33	34	35	36	37
1	HQ650122/RVA/Human-tc/USA/DS-1/1976/G2P[4]	NCBI GenBank	USA	I
2	KC443584/RVA/Human-wt/AUS/CK20001/1977/G2P[4]	NCBI GenBank	Australia	I	98.4946
3	EF672593/RVA/Human-tc/PHI/L26/1987/G12P[4]	NCBI GenBank	Philippines	II	96.6667	97.0968
4	JF304934/RVA/Human-tc/KEN/AK26/1982/G2P[4]	NCBI GenBank	Kenya	II	96.3441	96.5591	98.172
5	AB733138/RVA/Human-tc/JPN/KUN/1980/G2P[4]	NCBI GenBank	Japan	III	96.3441	96.3441	96.6667	96.3441
6	LC438398/RVA/Human-tc/JPN/80SR001/1980/G2P[4]	NCBI GenBank	Japan	III	96.4516	96.4516	96.5591	96.4516	99.8925
7	AB762777/RVA/Human-tc/JPN/AU605/1986/G2P[4]	NCBI GenBank	Japan	IV	95.6663	96.208	96.208	96.3164	97.6165	97.5081
8	LC002016/RVA/Human-wt/JPN/85A21410/1985/G2P[4]	NCBI GenBank	Japan	IV	95.5191	96.0656	96.0656	96.1749	97.377	97.2678	99.7814
9	RVA/Human-wt/KEN/KLF0564/2012/G8P[4]	NCBI GenBank	Kenya	V	94.1935	94.8387	95.1613	94.6237	95.914	95.8065	96.3164	96.0656
10	RVA/Human-wt/TZA/MRC-DPRU4570/2011/G8P[4]	NCBI GenBank	Tanzania	V	94.086	94.7312	95.0538	94.5161	95.8065	95.6989	96.208	95.9563	99.0323
11	RVA/Human-wt/UGA/MUL-13-160/2013/G8P[4]	NCBI GenBank	Uganda	V	94.086	94.7312	95.0538	94.5161	95.8065	95.6989	95.7746	95.5191	99.2473	98.4946
12	RVA/Human-wt/ZAF/MRC-DPRU4018/XXXX/G2P[6]	NCBI GenBank	South Africa	V	95.3763	96.0215	96.129	95.8065	97.0968	96.9892	97.7248	97.4863	98.6022	98.4946	98.0645
13	RVA/Human-wt/RWA/UFS-NGS-MRC-DPRU441/2012/G8P[4]	Study strain	Rwanda	V	94.086	94.7312	95.0538	94.5161	95.8065	95.6989	95.9913	95.7377	99.4624	98.7097	99.5699	98.2796
14	RVA/Human-wt/RWA/UFS-NGS-MRC-DPRU478/2013/G8P[4]	Study strain	Rwanda	V	93.6559	94.3011	94.6237	94.086	95.3763	95.2688	95.558	95.4098	99.0323	98.4946	99.5699	97.8495	99.3548
15	RVA/Human-wt/RWA/UFS-NGS-MRC-DPRU582/2013/G8P[4]	Study strain	Rwanda	V	94.086	94.7312	95.0538	94.5161	95.8065	95.6989	95.7746	95.5191	99.2473	98.4946	100	98.0645	99.5699	99.5699
16	RVA/Human-wt/RWA/UFS-NGS-MRC-DPRU589/2013/G8P[4]	Study strain	Rwanda	V	93.9785	94.6237	94.9462	94.4086	95.6989	95.5914	95.883	95.6284	99.3548	98.6022	99.4624	98.172	99.8925	99.2473	99.4624
17	RVA/Human-wt/RWA/UFS-NGS-MRC-DPRU590/2013/G8P[4]	Study strain	Rwanda	V	94.3011	94.9462	95.4839	94.9462	96.0215	95.914	96.208	95.9563	99.2473	98.7097	99.3548	98.4946	99.5699	99.1398	99.3548	99.4624
18	RVA/Human-wt/RWA/UFS-NGS-MRC-DPRU596/2013/G8P[4]	Study strain	Rwanda	V	94.3011	94.9462	95.2688	94.7312	96.0215	95.914	96.208	95.9563	99.4624	98.9247	99.5699	98.4946	99.7849	99.3548	99.5699	99.6774	99.7849
19	RVA/Human-wt/RWA/UFS-NGS-MRC-DPRU599/2013/G8P[4]	Study strain	Rwanda	V	93.6559	94.3011	94.6237	94.086	95.3763	95.2688	95.558	95.4098	99.0323	98.2796	99.5699	97.8495	99.3548	99.7849	99.5699	99.2473	99.1398	99.3548
20	RVA/Human-wt/RWA/UFS-NGS-MRC-DPRU602/2013/G8P[4]	Study strain	Rwanda	V	93.6559	94.3011	94.6237	94.086	95.3763	95.2688	95.558	95.4098	99.0323	98.2796	99.5699	97.8495	99.3548	99.7849	99.5699	99.2473	99.1398	99.3548	99.7849
21	RVA/Human-wt/RWA/UFS-NGS-MRC-DPRU607/2013/G8P[4]	Study strain	Rwanda	V	93.7634	94.4086	94.7312	94.1935	95.4839	95.3763	95.6663	95.5191	99.1398	98.3871	99.6774	97.957	99.4624	99.8925	99.6774	99.3548	99.2473	99.4624	99.8925	99.8925
22	RVA/Human-wt/RWA/UFS-NGS-MRC-DPRU620/2013/G8P[4]	Study strain	Rwanda	V	93.6559	94.3011	94.6237	94.086	95.3763	95.2688	95.558	95.4098	99.0323	98.2796	99.5699	97.8495	99.3548	99.7849	99.5699	99.2473	99.1398	99.3548	99.7849	99.7849	99.8925
23	RVA/Human-wt/RWA/UFS-NGS-MRC-DPRU632/2013/G8P[4]	Study strain	Rwanda	V	93.7634	94.4086	94.7312	94.1935	95.4839	95.3763	95.6663	95.5191	99.1398	98.3871	99.6774	97.957	99.4624	99.8925	99.6774	99.3548	99.2473	99.4624	99.8925	99.8925	100	99.8925
24	RVA/Human-wt/RWA/UFS-NGS-MRC-DPRU637/2013/G8P[4]	Study strain	Rwanda	V	93.871	94.5161	94.8387	94.3011	95.5914	95.4839	95.7746	95.5191	99.2473	98.4946	99.7849	98.0645	99.5699	99.7849	99.7849	99.4624	99.3548	99.5699	99.7849	99.7849	99.8925	99.7849	99.8925
25	RVA/Human-wt/RWA/UFS-NGS-MRC-DPRU642/2013/G8P[4]	Study strain	Rwanda	V	94.1935	95.0538	95.3763	94.6237	95.6989	95.5914	96.208	95.9563	99.5699	98.8172	99.0323	98.3871	99.2473	98.8172	99.0323	99.1398	99.0323	99.2473	98.8172	98.8172	98.9247	98.8172	98.9247	99.0323
26	RVA/Human-wt/RWA/UFS-NGS-MRC-DPRU652/2013/G8P[4]	Study strain	Rwanda	V	93.6559	94.3011	94.6237	94.086	95.3763	95.2688	95.558	95.4098	99.0323	98.2796	99.5699	97.8495	99.3548	99.7849	99.5699	99.2473	99.1398	99.3548	100	99.7849	99.8925	99.7849	99.8925	99.7849	98.8172
27	RVA/Human-wt/RWA/UFS-NGS-MRC-DPRU653/2013/G8P[4]	Study strain	Rwanda	V	94.086	94.7312	95.0538	94.5161	95.8065	95.6989	95.7746	95.5191	99.2473	98.4946	100	98.0645	99.5699	99.5699	100	99.4624	99.3548	99.5699	99.5699	99.5699	99.6774	99.5699	99.6774	99.7849	99.0323	99.5699
28	RVA/Human-wt/RWA/UFS-NGS-MRC-DPRU656/2013/G8P[4]	Study strain	Rwanda	V	94.4086	95.0538	95.3763	94.8387	96.129	96.0215	96.3164	96.0656	99.3548	98.8172	99.4624	98.6022	99.6774	99.2473	99.4624	99.5699	99.8925	99.8925	99.2473	99.2473	99.3548	99.2473	99.3548	99.4624	99.1398	99.2473	99.4624
29	RVA/Human-wt/RWA/UFS-NGS-MRC-DPRU661/2013/G8P[4]	Study strain	Rwanda	V	93.7634	94.4086	94.7312	94.1935	95.4839	95.3763	95.6663	95.5191	99.1398	98.3871	99.6774	97.957	99.4624	99.8925	99.6774	99.3548	99.2473	99.4624	99.8925	99.8925	100	99.8925	100	99.8925	98.9247	99.8925	99.6774	99.3548
30	RVA/Human-wt/RWA/UFS-NGS-MRC-DPRU666/2013/G8P[4]	Study strain	Rwanda	V	93.7634	94.4086	94.7312	94.1935	95.4839	95.3763	95.6663	95.4098	99.1398	98.3871	99.6774	97.957	99.4624	99.6774	99.6774	99.3548	99.2473	99.4624	99.6774	99.6774	99.7849	99.6774	99.7849	99.8925	98.9247	99.6774	99.6774	99.3548	99.7849
31	RVA/Human-wt/RWA/UFS-NGS-MRC-DPRU667/2013/G8P[4]	Study strain	Rwanda	V	93.6559	94.3011	94.6237	94.086	95.3763	95.2688	95.558	95.4098	99.0323	98.2796	99.5699	97.8495	99.3548	99.7849	99.5699	99.2473	99.1398	99.3548	99.7849	100	99.8925	99.7849	99.8925	99.7849	98.8172	99.7849	99.5699	99.2473	99.8925	99.6774
32	RVA/Human-wt/RWA/UFS-NGS-MRC-DPRU737/2013/G8P[4]	Study strain	Rwanda	V	93.4409	94.086	94.4086	93.871	95.1613	95.0538	95.3413	95.1913	98.8172	98.0645	99.3548	97.6344	99.1398	99.5699	99.3548	99.0323	98.9247	99.1398	99.7849	99.5699	99.6774	99.5699	99.6774	99.5699	98.6022	99.7849	99.3548	99.0323	99.6774	99.4624	99.5699
33	RVA/Human-wt/RWA/UFS-NGS-MRC-DPRU7997/2015/G8P[4]	Study strain	Rwanda	V	94.3011	94.7312	95.0538	94.5161	95.8065	95.6989	95.9913	95.7377	99.0323	98.4946	99.1398	98.2796	99.3548	98.9247	99.1398	99.2473	99.5699	99.5699	98.9247	98.9247	99.0323	98.9247	99.0323	99.1398	98.8172	98.9247	99.1398	99.6774	99.0323	99.0323	98.9247	98.7097
34	AB753500/RVA/Human-tc/MWI/OP2-506/1998/G8P[4]	NCBI GenBank	Malawi	VI	94.8465	95.7237	96.0526	95.2851	95.614	95.5044	95.614	95.3947	94.2982	94.6272	94.1886	95.0658	94.1886	93.9693	94.1886	94.2982	94.4079	94.4079	93.75	93.75	93.8596	93.75	93.8596	93.9693	94.2982	93.75	94.1886	94.5175	93.8596	93.8596	93.75	93.5307	94.1886
35	JX416216/RVA/Human-tc/SWE/1076/1983/G2P[6]	NCBI GenBank	Sweden	VI	95.6989	96.3441	96.8817	96.5591	96.5591	96.4516	96.533	96.3934	95.0538	95.3763	94.9462	96.0215	94.9462	94.7312	94.9462	94.8387	95.1613	95.1613	94.5161	94.5161	94.6237	94.5161	94.6237	94.7312	95.0538	94.5161	94.9462	95.2688	94.6237	94.6237	94.5161	94.3011	94.9462	97.6974
36	EF672558/RVA/Human-tc/IND/69M/1980/G8P[4]10	NCBI GenBank	India	VII	91.7204	91.5054	91.5054	91.6129	91.9355	92.043	90.7909	90.4918	91.0753	91.6129	90.9677	91.1828	90.9677	90.7527	90.9677	91.0753	91.3978	91.1828	90.5376	90.7527	90.6452	90.5376	90.6452	90.7527	91.0753	90.5376	90.9677	91.2903	90.6452	90.6452	90.7527	90.5376	90.9677	90.1316	90.7527
37	JQ863317/RVA/Human-tc/IDN/57M/1980/G4P10	NCBI GenBank	Indonesia	VII	91.5054	91.2903	91.3978	91.5054	91.828	91.9355	90.6826	90.3825	90.9677	91.5054	90.8602	91.0753	90.8602	90.6452	90.8602	90.9677	91.2903	91.0753	90.4301	90.6452	90.5376	90.4301	90.5376	90.6452	90.9677	90.4301	90.8602	91.1828	90.5376	90.6452	90.6452	90.4301	90.8602	90.0219	90.6452	99.5699

## Sheet: NSP4
	Supplementary data S4: Nucleotide similarity analysis of Rwandan G8P[4] strains with respective global GenBank strains
	Strains	Source	Country	Lineages	1	2	3	4	5	6	7	8	9	10	11	12	13	14	15	16	17	18	19	20	21	22	23	24	25	26	27	28	29	30	31	32	33	34	35	36	37	38	39	40	41	42	43	44	45
1	KC178746/RVA/Human-wt/ITA/PAI11/1996/G2P[4]	NCBI GenBank	Italy	II
2	DQ525190/RVA/Human-wt/BRA/HST369/BR/1999/G2P[X]	NCBI GenBank	Brazil	II	97.9048
3	D88829/RVA/Human-tc/JPN/KUN/1980/G2P[4]	NCBI GenBank	Japan	III	95.619	96
4	LC438399/RVA/Human-tc/JPN/80SR001/1980/G2P[4]	NCBI GenBank	Japan	III	95.619	96	100
5	AB762778/RVA/Human-tc/JPN/AU605/1986/G2P[4]	NCBI GenBank	Japan	IV	95.2381	95.0476	96.5714	96.5714
6	AY787650/RVA/Human-tc/CHN/TB-Chen/1996/G2P[4]	NCBI GenBank	China	IV	94.6667	94.4762	96	96	98.2857
7	HQ641371/RVA/Human-wt/JPN/MMC88/2005/G2P[4]	NCBI GenBank	Japan	V	93.9048	94.4762	95.2381	95.2381	96.7619	96.1905
8	HM467979/RVA/Human-wt/USA/LB2744/2005/G2P[4]	NCBI GenBank	USA	V	94.2857	94.8571	95.2381	95.2381	96.7619	96.1905	97.7143
9	AB796456/RVA/human-wt/JPN/OH3493/2012/G1P[8]	NCBI GenBank	Japan	VI	89.1429	89.9048	88.9524	88.9524	88.9524	88.381	87.8095	88.381
10	LC228324/RVA/Human-wt/JPN/IS1090/2016/G3P[8]	NCBI GenBank	Japan	VI	89.3333	90.4762	89.5238	89.5238	88.7619	88.1905	88	88.5714	97.9048
11	KX265688/RVA/Human-tc/EGY/AS997/2012/G9P[14]	NCBI GenBank	Egypt	VII	88	88.9524	89.1429	89.1429	87.8095	86.8571	88.381	88.9524	88.5714	89.9048
12	AB975935/RVA/Human-wt/JPN/KN041/G2P[4]	NCBI GenBank	Japan	VII	90.0952	90.6667	90.4762	90.4762	88.7619	87.4286	88.9524	88.5714	89.7143	90.2857	95.619
13	AB938299/RVA/Human-tc/MWI/MAL39/2007/G12P	NCBI GenBank	Malawi	VIII	90.6667	90.8571	91.2381	91.2381	90.0952	89.1429	89.7143	89.7143	92.381	92.9524	90.8571	91.619
14	GU937886/RVA/Goat-wt/BGD/G034/1999/GXP[X]	NCBI GenBank	Bangladesh	VIII	91.0476	91.619	91.619	91.619	90.4762	89.1429	90.0952	90.4762	93.5238	93.7143	90.6667	91.4286	98.0952
15	LC119113/RVA/Cow-tc/NGA/NGRBg8/1998/G8P1	NCBI GenBank	Nigeria	IX	86.4762	85.7143	85.9048	85.9048	85.7143	85.1429	85.3333	84.7619	86.6667	86.8571	88.5714	89.5238	89.3333	88.7619
16	KP[8]82481/RVA/Human-wt/GHA/Ghan-059/2008/G8P1	NCBI GenBank	Ghana	IX	85.3333	85.3333	84.5714	84.5714	85.1429	84.5714	85.3333	85.1429	87.2381	87.0476	88.1905	88.7619	89.1429	88.5714	95.619
17	KM660192/RVA/Human-wt/CMR/ES293/2011/G3P[6]	NCBI GenBank	Cameroon	X	87.8095	87.8095	86.0952	86.0952	87.4286	86.4762	87.2381	87.2381	88.1905	88.381	89.3333	90.6667	90.0952	89.7143	89.5238	90.0952
18	KM660203/RVA/Human-wt/CMR/ES276/2011/G3P[6]	NCBI GenBank	Cameroon	X	87.4286	87.4286	85.7143	85.7143	87.0476	86.0952	87.2381	86.8571	87.8095	88	89.1429	90.2857	89.7143	89.3333	89.5238	90.0952	99.619
19	KU059775/RVA/Human-wt/AUS/D388/2013/G3P[8]	NCBI GenBank	Australia	XI	89.1429	90.0952	89.1429	89.1429	88.1905	87.2381	88	88	87.2381	87.4286	89.3333	91.8095	88.5714	88.9524	89.3333	88.1905	88.9524	88.9524
20	LC074740/RVA/Human-wt/VNM/RVN1149/2014/G8P[8]II	NCBI GenBank	Vietnam	XII	90.2857	90.0952	89.9048	89.9048	89.9048	88.9524	88.381	88.381	93.7143	93.1429	88.381	90.0952	94.0952	94.8571	89.1429	88.9524	91.2381	90.8571	87.0476
21	LC102992/RVA/Human-wt/JPN/MU14-3/2014/G8P[8]	NCBI GenBank	Japan	XII	90.2857	90.0952	89.9048	89.9048	89.9048	88.9524	88.381	88.381	93.7143	93.1429	88.381	90.0952	94.0952	94.8571	88.9524	88.7619	91.0476	90.6667	87.0476	99.8095
22	MG181621/RVA/Human-wt/MWI/BID1PU/2013/G1P[8]	NCBI GenBank	Malawi	XIII	89.5238	90.2857	89.3333	89.3333	89.3333	88.5714	89.1429	88.9524	92.1905	92	88.381	89.1429	91.619	92.5714	87.0476	86.2857	88.381	88	88.381	92	92
23	MG181929/RVA/Human-wt/MWI/BID1CT/2012/G2P[4]	NCBI GenBank	Malawi	XIII	89.3333	89.7143	89.1429	89.1429	89.1429	88.1905	88.7619	88.381	91.8095	91.619	88.1905	88.9524	92	92.5714	87.2381	86.4762	88.1905	87.8095	87.8095	92.381	92.381	98.8571
24	JF304924/RVA/Human-tc/KEN/D205/1989/G2P[4]	NCBI GenBank	Kenya	XIV	94.4762	94.2857	93.9048	93.9048	93.1429	92.9524	92.7619	92.9524	88.9524	89.1429	87.8095	89.1429	89.3333	90.8571	85.9048	85.9048	87.4286	87.2381	89.5238	89.9048	89.9048	89.7143	89.1429
25	AB755562RVA/Human-tc/MWI/MW1-006/1997/G8P[4]	NCBI GenBank	Malawi	XIV	93.7143	94.0952	93.7143	93.7143	92.5714	92.381	92.7619	92.7619	89.3333	90.2857	88.5714	89.7143	89.5238	90.6667	86.0952	84.9524	87.619	87.2381	89.1429	89.7143	89.5238	89.5238	88.9524	96.7619
26	GU259611/RVA/Cow-wt/FRA/DijonA036/06/FR/2006/GXP[X]	NCBI GenBank	France	XV	90.8571	90.2857	90.2857	90.2857	90.2857	89.3333	88.381	88.381	89.3333	88.381	85.9048	88.5714	89.3333	90.0952	85.7143	84.7619	87.4286	87.4286	88.381	88.9524	88.9524	89.5238	89.5238	89.1429	88.381
27	DQ005105/RVA/Human-wt/COD/DRC88/2003/G8P[8]	NCBI GenBank	Democratic Republic of Congo	XV	90.6667	91.2381	90.4762	90.4762	90.0952	88.7619	89.5238	89.1429	88.9524	88.381	86.8571	88.381	89.5238	90.2857	84.5714	83.8095	87.2381	87.2381	87.619	88.5714	88.5714	89.3333	88.9524	89.3333	89.1429	94.4762
28	EF554135/RVA/Human-tc/ITA/PA169/1988/G6P[14]	NCBI GenBank	Italy	XVI	86.6667	86.2857	86.4762	86.4762	85.9048	84.5714	86.0952	85.9048	87.0476	86.8571	88.9524	90.0952	89.9048	89.1429	92	91.0476	90.6667	90.6667	89.7143	88.381	88.1905	85.7143	85.9048	86.0952	85.5238	86.8571	85.3333
29	GU827415/RVA/Cat-wt/ITA/BA222/2005/G3P[9]	NCBI GenBank	Italy	XVII	85.7143	86.0952	85.5238	85.5238	84.9524	84.381	85.9048	85.5238	84.7619	84.5714	87.619	88.381	88	87.2381	89.5238	90.8571	89.5238	89.7143	88	85.3333	85.1429	84.1905	84.381	86.2857	84.381	86.2857	84.5714	90.6667
30	GU296416/RVA/Human-wt/ITA/PAH136/1996/G3P[9]	NCBI GenBank	Italy	XVII	85.7143	86.0952	85.9048	85.9048	84.9524	84	85.1429	85.1429	85.5238	86.0952	87.619	88.381	88	87.619	88.7619	89.3333	88.7619	88.9524	89.1429	86.4762	86.2857	85.7143	85.5238	87.0476	85.5238	86.2857	84.9524	90.2857	93.9048
31	KY426806/RVA/roe_deer-wt/SLO/D110-15/2015/G8P[14]	NCBI GenBank	Slovakia	XVIII	85.3333	86.0952	85.5238	85.5238	85.7143	84.7619	87.0476	87.0476	86.4762	87.0476	89.5238	89.5238	88.9524	88.1905	90.0952	90.0952	89.7143	89.7143	89.9048	87.8095	87.619	87.0476	86.8571	85.9048	85.5238	85.5238	84.9524	91.4286	92	92.381
32	JN831207/RVA/Cow-wt/ZAF/1603/2007/G6P5	NCBI GenBank	South Africa	XVIII	86.2857	87.0476	86.4762	86.4762	85.9048	85.3333	86.8571	86.8571	86.8571	87.0476	89.3333	90.4762	89.7143	88.9524	89.5238	89.9048	89.1429	89.1429	90.4762	87.8095	87.619	87.4286	87.619	86.0952	86.0952	86.6667	86.0952	91.2381	91.8095	91.4286	96.381
33	KC257089/RVA/Camel-wt/SDN/MRC-DPRU447/2002/G8P[11]X	NCBI GenBank	Sudan	XIX	86.8571	86.4762	85.1429	85.1429	86.0952	85.1429	86.2857	86.2857	88	87.8095	89.1429	90.0952	88.7619	88.381	89.9048	90.2857	96.381	96.381	89.1429	90.6667	90.4762	87.4286	87.2381	87.0476	86.2857	85.7143	85.9048	92	88.9524	89.3333	89.9048	89.7143
34	KP198645/RVA/Human-wt/ITA/PR1300/2004/G8P[14]	NCBI GenBank	Italy	XIX	85.9048	85.5238	85.3333	85.3333	85.5238	84.5714	85.7143	85.9048	87.4286	87.619	89.3333	89.5238	88.9524	88.1905	90.6667	91.619	95.619	95.619	88.5714	89.7143	89.5238	86.4762	86.6667	86.4762	85.7143	86.2857	84.9524	92.1905	89.1429	89.5238	90.0952	89.9048	96.9524
35	EF554157/RVA/Sheep-tc/ESP/OVR762/2002/G8P[14]	NCBI GenBank	Spain	XX	85.9048	86.2857	85.7143	85.7143	85.9048	85.7143	86.0952	85.1429	87.0476	87.2381	88.5714	89.9048	89.3333	88.5714	91.0476	90.4762	94.2857	94.2857	90.0952	88.5714	88.381	87.619	86.8571	86.4762	86.0952	86.2857	85.1429	91.4286	89.5238	89.5238	90.0952	88.381	94.0952	93.7143
36	KJ940160/RVA/Dog-wt/GER/88977/2013/G8P1	NCBI GenBank	Germany	XX	86.4762	86.8571	85.9048	85.9048	86.0952	85.5238	86.2857	86.0952	87.4286	87.619	89.3333	90.2857	89.1429	88.381	91.2381	91.0476	94.0952	94.0952	90.6667	88.381	88.1905	88	87.4286	87.0476	86.6667	86.4762	85.5238	91.8095	89.7143	90.4762	91.0476	89.3333	95.0476	94.6667	97.9048
37	KJ870898/RVA/Human-wt/COD/KisB554/2010/G8P[6]	NCBI GenBank	Democratic Republic of Congo	XXI	84.5714	85.3333	84.381	84.381	84.9524	84	84.381	84.5714	86.6667	86.8571	88.381	89.3333	87.4286	86.6667	89.5238	89.7143	92.9524	93.1429	89.5238	88	87.8095	86.6667	86.4762	84	84	86.2857	84.1905	91.619	90.0952	89.7143	90.0952	90.0952	94.2857	93.1429	94.4762	94.2857
38	KJ748485/RVA/Human-wt/GHA/GH019-08/2008/G8P[6]	NCBI GenBank	Ghana	XXI	85.7143	86.4762	85.9048	85.9048	86.0952	84.7619	86.2857	85.3333	87.4286	87.2381	88.7619	90.4762	88.5714	87.8095	90.2857	90.8571	93.3333	93.3333	89.5238	89.1429	88.9524	86.6667	86.8571	85.1429	85.1429	86.0952	85.5238	92	89.7143	88.9524	90.4762	90.4762	94.2857	93.5238	93.7143	93.5238	97.3333
39	EF672561/RVA/Human-tc/IND/69M/1980/G8P[4]10	NCBI GenBank	India	XXII	86.8571	87.2381	87.8095	87.8095	86.8571	85.9048	87.0476	87.0476	87.4286	87.2381	89.1429	91.4286	88.1905	88	89.3333	89.5238	89.1429	89.1429	91.2381	88	87.8095	87.4286	87.2381	87.4286	87.0476	86.8571	86.2857	89.7143	87.8095	89.7143	89.5238	88.9524	88.5714	88.7619	88.7619	89.3333	89.1429	89.9048
40	KP[9]41135/RVA/Human-wt/KEN/Keny-061/2008/G9P[6]	NCBI GenBank	Kenya	XXII	87.0476	87.4286	87.619	87.619	86.6667	86.0952	87.2381	86.8571	87.619	88.1905	90.0952	92	89.5238	89.3333	89.9048	90.0952	90.0952	90.2857	91.619	88.1905	88	87.4286	87.2381	88	88	86.8571	87.0476	89.7143	89.1429	89.9048	90.2857	90.0952	88.7619	88.9524	88.9524	89.5238	89.1429	90.0952	95.0476
41	KF636243_RVA/Human-wt/KEN/MRC-DPRU1606/2009/G8P[4]	NCBI GenBank	Kenya	XXIII	85.9048	85.7143	85.9048	85.9048	86.0952	85.9048	85.7143	86.0952	85.9048	86.4762	86.0952	87.2381	85.1429	84.9524	86.4762	85.7143	86.8571	86.4762	87.8095	84.5714	84.5714	85.3333	84.7619	86.0952	85.9048	84	83.619	86.0952	85.5238	86.4762	86.8571	86.4762	86.4762	84.5714	87.2381	87.2381	87.4286	87.0476	87.2381	88.381
42	KJ751600_RVA/Human-wt/TZA/MRC-DPRU4576/2010/G8P[4]	NCBI GenBank	Tanzania	XXIII	86.0952	85.9048	86.0952	86.0952	86.2857	86.0952	85.9048	86.2857	85.7143	86.2857	86.2857	87.4286	85.3333	85.1429	86.6667	85.5238	87.0476	86.6667	88	84.381	84.381	85.5238	84.9524	86.2857	86.0952	84.1905	83.8095	86.2857	85.7143	86.6667	87.0476	86.6667	86.2857	84.7619	87.4286	87.4286	87.2381	86.8571	87.4286	88.5714	99.8095
43	RVA/Human-wt/UGA/MUL-13-496/2013/G8P[4]	NCBI GenBank	Uganda	XXIII	86.4762	86.2857	86.0952	86.0952	86.2857	86.0952	86.2857	86.6667	86.4762	86.6667	86.6667	87.8095	85.7143	85.5238	85.5238	85.5238	87.0476	86.6667	87.619	84.7619	84.7619	85.5238	84.9524	86.6667	86.4762	84.1905	84.5714	86.2857	86.0952	86.6667	86.6667	87.0476	86.6667	84.7619	87.0476	87.0476	86.8571	86.8571	86.6667	87.8095	99.0476	98.8571
44	RVA/Human-wt/KEN/4019/2017/G2P[4]	NCBI GenBank	Kenya	XXIII	86.4762	86.0952	85.9048	85.9048	86.2857	86.0952	86.2857	86.6667	86.6667	86.8571	86.4762	87.619	85.7143	85.1429	85.7143	85.7143	86.8571	86.4762	87.8095	84.9524	84.9524	85.5238	84.9524	86.2857	86.0952	84.5714	84.5714	86.4762	86.2857	86.8571	86.8571	86.8571	86.4762	84.5714	87.2381	87.2381	87.0476	87.0476	86.8571	88	98.8571	98.6667	99.4286
45	RVA/Human-wt/TZA/MRC-DPRU4568/2011/G8P[4]	NCBI GenBank	Tanzania	XXIII	86.0952	85.9048	86.0952	86.0952	85.9048	85.7143	85.9048	86.2857	85.3333	85.9048	86.2857	87.4286	85.3333	85.1429	86.2857	85.1429	86.6667	86.2857	88	84	84	85.1429	84.5714	86.2857	86.0952	84	83.619	86.2857	85.7143	86.6667	86.6667	86.6667	85.9048	84.381	87.0476	87.0476	86.8571	86.4762	87.0476	88.1905	99.2381	99.4286	98.6667	98.4762
46	RVA/Human-wt/ZMB/MRC-DPRU1621/2008/G8P[4]	NCBI GenBank	Zambia	XXIII	84.9524	84.7619	84.9524	84.9524	84.7619	84.5714	85.1429	85.1429	84.9524	85.5238	85.1429	86.2857	84.1905	84.381	85.9048	85.1429	85.5238	85.5238	87.2381	84	84	84.381	83.8095	85.7143	85.3333	83.0476	82.6667	85.5238	84.9524	85.9048	85.9048	85.9048	85.5238	83.619	86.2857	86.2857	86.4762	86.4762	87.0476	87.4286	98.2857	98.0952	97.7143	97.5238	97.9048
47	RVA/Human-wt/MWI/BID11E/2012/G2P[4]	NCBI GenBank	Malawi	XXIII	84.9524	84.7619	84.9524	84.9524	84.7619	84.5714	85.1429	85.1429	84.9524	85.5238	85.1429	86.2857	84.5714	84.381	85.5238	84.7619	85.5238	85.5238	87.2381	84	84	84.381	83.8095	85.7143	85.3333	83.0476	82.6667	85.9048	84.5714	85.5238	85.9048	85.5238	85.5238	83.619	86.6667	86.6667	86.4762	86.4762	86.6667	87.0476	97.9048	97.7143	97.3333	97.1429	97.5238
48	RVA/Human-wt/RWA/UFS-NGS-MRC-DPRU652/2013/G8P[4]	Study strain	Rwanda	XXIII	86.6667	86.4762	86.2857	86.2857	86.4762	86.2857	86.4762	86.8571	86.6667	86.8571	86.8571	88	85.9048	85.7143	85.7143	85.7143	87.2381	86.8571	87.8095	84.9524	84.9524	85.7143	85.1429	86.8571	86.6667	84	84.381	86.4762	86.2857	86.8571	86.8571	87.2381	86.8571	84.9524	87.2381	87.2381	87.0476	87.0476	86.8571	88	98.4762	98.2857	99.4286	98.8571	98.2857
49	RVA/Human-wt/RWA/UFS-NGS-MRC-DPRU632/2013/G8P[4]	Study strain	Rwanda	XXIII	86.4762	86.2857	86.0952	86.0952	86.2857	86.0952	86.2857	86.6667	86.4762	86.6667	86.6667	87.8095	85.7143	85.5238	85.5238	85.5238	87.0476	86.6667	87.619	84.7619	84.7619	85.5238	84.9524	86.6667	86.4762	83.8095	84.1905	86.2857	86.0952	86.6667	86.6667	87.0476	86.6667	84.7619	87.0476	87.0476	87.2381	87.2381	86.6667	87.8095	98.2857	98.0952	99.2381	98.6667	98.0952
50	RVA/Human-wt/RWA/UFS-NGS-MRC-DPRU441/2012/G8P[4]	Study strain	Rwanda	XXIII	86.2857	86.0952	85.9048	85.9048	86.4762	86.2857	86.4762	86.8571	86.2857	86.4762	86.4762	87.619	85.5238	85.3333	85.3333	85.7143	86.8571	86.4762	87.4286	84.5714	84.5714	85.3333	84.7619	86.8571	86.2857	84	84.381	86.0952	86.2857	86.8571	86.8571	87.2381	86.8571	84.9524	86.8571	87.2381	86.6667	86.6667	86.4762	87.619	98.8571	98.6667	99.8095	99.2381	98.4762
51	RVA/Human-wt/RWA/UFS-NGS-MRC-DPRU478/2013/G8P[4]	Study strain	Rwanda	XXIII	86.0952	85.9048	85.7143	85.7143	86.2857	86.0952	85.9048	86.2857	86.0952	86.2857	85.9048	87.0476	84.9524	84.7619	85.1429	84.9524	86.6667	86.2857	86.8571	84.7619	84.7619	85.1429	84.5714	86.6667	86.4762	83.0476	83.4286	85.5238	85.3333	85.9048	86.2857	86.2857	86.2857	84.381	87.0476	86.6667	86.4762	86.4762	86.2857	87.8095	97.7143	97.5238	98.2857	97.7143	97.1429
52	RVA/Human-wt/RWA/UFS-NGS-MRC-DPRU582/2013/G8P[4]	Study strain	Rwanda	XXIII	86.2857	86.0952	85.9048	85.9048	86.0952	85.9048	86.0952	86.4762	86.2857	86.4762	86.4762	87.619	85.5238	85.3333	85.7143	85.7143	86.8571	86.4762	87.8095	84.5714	84.5714	85.3333	84.7619	86.4762	86.2857	84.381	84.381	86.4762	86.2857	86.8571	86.8571	86.8571	86.4762	84.5714	87.2381	87.2381	87.0476	87.0476	86.8571	88	99.2381	99.0476	99.8095	99.619	98.8571
53	RVA/Human-wt/RWA/UFS-NGS-MRC-DPRU589/2013/G8P[4]	Study strain	Rwanda	XXIII	86.0952	86.2857	85.7143	85.7143	85.9048	85.7143	86.2857	87.0476	86.0952	86.6667	87.0476	87.4286	85.7143	85.5238	85.1429	85.3333	87.0476	86.6667	87.2381	84.381	84.381	85.5238	84.9524	86.2857	86.4762	83.8095	84.5714	85.9048	86.0952	86.6667	87.0476	87.4286	86.6667	84.7619	86.6667	87.0476	86.8571	86.4762	86.2857	87.8095	98.4762	98.2857	99.4286	98.8571	98.0952
54	RVA/Human-wt/RWA/UFS-NGS-MRC-DPRU596/2013/G8P[4]	Study strain	Rwanda	XXIII	86.8571	86.6667	86.4762	86.4762	86.2857	86.0952	86.2857	86.6667	86.0952	86.6667	86.6667	87.8095	85.7143	85.5238	85.9048	85.5238	86.6667	86.2857	87.619	84.7619	84.7619	85.5238	84.9524	87.0476	86.8571	84.1905	84.1905	87.0476	85.7143	86.6667	87.0476	87.0476	86.2857	84.7619	87.0476	87.0476	86.8571	86.8571	87.0476	87.8095	99.0476	98.8571	99.2381	99.0476	98.6667
55	RVA/Human-wt/RWA/UFS-NGS-MRC-DPRU599/2013/G8P[4]	Study strain	Rwanda	XXIII	86.8571	86.6667	86.4762	86.4762	86.6667	86.4762	86.6667	87.0476	86.4762	86.6667	86.6667	87.8095	85.7143	85.5238	85.5238	85.5238	87.0476	86.6667	87.619	85.1429	85.1429	85.5238	84.9524	87.0476	86.8571	83.8095	84.1905	86.2857	86.0952	86.6667	86.6667	87.0476	86.6667	84.7619	87.4286	87.0476	86.8571	86.8571	86.6667	87.8095	98.2857	98.0952	99.2381	98.6667	98.0952
56	RVA/Human-wt/RWA/UFS-NGS-MRC-DPRU602/2013/G8P[4]	Study strain	Rwanda	XXIII	86.6667	86.4762	86.2857	86.2857	86.4762	86.2857	86.4762	86.8571	86.6667	86.8571	86.8571	88	85.9048	85.7143	85.7143	85.7143	87.2381	86.8571	87.8095	84.9524	84.9524	85.7143	85.1429	86.8571	86.6667	84	84.381	86.4762	86.2857	86.8571	86.8571	87.2381	86.8571	84.9524	87.2381	87.2381	87.0476	87.0476	86.8571	88	98.4762	98.2857	99.4286	98.8571	98.2857
57	RVA/Human-wt/RWA/UFS-NGS-MRC-DPRU607/2013/G8P[4]	Study strain	Rwanda	XXIII	86.8571	86.6667	86.0952	86.0952	86.2857	86.0952	86.2857	86.6667	86.8571	87.0476	86.6667	87.8095	85.7143	85.5238	85.5238	85.5238	87.0476	86.6667	87.619	84.7619	84.7619	85.5238	84.9524	86.6667	86.4762	83.8095	84.381	86.2857	86.0952	86.6667	86.6667	87.0476	86.6667	84.7619	87.0476	87.0476	86.8571	86.8571	86.6667	87.8095	98.2857	98.0952	99.2381	98.6667	98.0952
58	RVA/Human-wt/RWA/UFS-NGS-MRC-DPRU620/2013/G8P[4]	Study strain	Rwanda	XXIII	85.9048	85.7143	85.5238	85.5238	85.7143	85.5238	85.7143	86.0952	85.5238	85.7143	85.7143	86.8571	84.7619	84.5714	84.5714	84.381	86.0952	85.7143	87.0476	84.1905	84.1905	84.5714	84	86.4762	86.2857	82.8571	83.619	85.3333	85.1429	85.7143	85.7143	86.0952	85.7143	83.8095	86.4762	86.0952	85.9048	85.9048	85.7143	87.2381	97.1429	96.9524	98.0952	97.5238	96.9524
59	RVA/Human-wt/RWA/UFS-NGS-MRC-DPRU637/2013/G8P[4]	Study strain	Rwanda	XXIII	86.2857	86.0952	85.9048	85.9048	86.0952	85.9048	86.0952	86.4762	86.2857	86.4762	86.4762	87.619	85.5238	85.3333	85.3333	85.3333	86.8571	86.4762	87.4286	84.5714	84.5714	85.3333	84.7619	86.4762	86.2857	83.619	84	86.0952	85.9048	86.4762	86.4762	86.8571	86.4762	84.5714	86.8571	86.8571	86.6667	86.6667	86.4762	87.619	98.4762	98.2857	99.4286	98.8571	98.2857
60	RVA/Human-wt/RWA/UFS-NGS-MRC-DPRU642/2013/G8P[4]	Study strain	Rwanda	XXIII	86.4762	86.2857	86.0952	86.0952	85.9048	85.7143	85.9048	86.2857	86.0952	86.6667	86.2857	87.4286	85.7143	85.5238	85.9048	85.5238	86.6667	86.2857	87.619	84.7619	84.7619	85.5238	84.9524	86.6667	86.4762	84.1905	84.1905	86.6667	85.7143	86.6667	87.0476	87.0476	86.2857	84.7619	87.0476	87.0476	86.8571	86.8571	86.6667	87.8095	99.0476	98.8571	99.2381	99.0476	98.6667
61	RVA/Human-wt/RWA/UFS-NGS-MRC-DPRU653/2013/G8P[4]	Study strain	Rwanda	XXIII	85.7143	85.5238	85.3333	85.3333	85.5238	85.3333	85.5238	85.9048	85.7143	85.9048	85.9048	87.0476	84.9524	84.7619	85.1429	84.9524	86.2857	85.9048	87.2381	84	84	84.7619	84.1905	86.2857	86.0952	83.8095	83.8095	85.9048	85.7143	86.2857	86.2857	86.2857	85.9048	84	86.6667	86.6667	86.4762	86.4762	86.2857	87.8095	98.4762	98.2857	99.0476	98.8571	98.0952
62	RVA/Human-wt/RWA/UFS-NGS-MRC-DPRU661/2013/G8P[4]	Study strain	Rwanda	XXIII	86.6667	86.4762	86.2857	86.2857	86.4762	86.2857	86.4762	86.8571	86.6667	86.8571	86.8571	88	85.9048	85.7143	85.7143	85.7143	87.2381	86.8571	87.8095	84.9524	84.9524	85.7143	85.1429	86.8571	86.6667	84	84.381	86.4762	86.2857	86.8571	86.8571	87.2381	86.8571	84.9524	87.2381	87.2381	87.0476	87.0476	86.8571	88	98.4762	98.2857	99.4286	98.8571	98.2857
63	RVA/Human-wt/RWA/UFS-NGS-MRC-DPRU666/2013/G8P[4]	Study strain	Rwanda	XXIII	86.2857	86.0952	85.9048	85.9048	86.0952	85.9048	86.0952	86.4762	86.2857	86.4762	86.4762	87.619	85.9048	85.3333	85.3333	85.3333	86.8571	86.4762	87.4286	84.5714	84.5714	85.3333	84.7619	86.4762	86.2857	83.619	84	86.4762	85.9048	86.4762	86.8571	86.8571	86.4762	84.5714	87.2381	87.2381	86.6667	86.6667	86.4762	87.619	98.4762	98.2857	99.4286	98.8571	98.2857
64	RVA/Human-wt/RWA/UFS-NGS-MRC-DPRU667/2013/G8P[4]	Study strain	Rwanda	XXIII	86.6667	86.4762	86.2857	86.2857	86.4762	86.2857	86.4762	86.8571	86.6667	86.8571	86.8571	88	85.9048	85.7143	85.7143	85.7143	87.2381	86.8571	87.8095	84.9524	84.9524	85.7143	85.1429	86.8571	86.6667	84	84.381	86.4762	86.2857	86.8571	86.8571	87.2381	86.8571	84.9524	87.2381	87.2381	87.0476	87.0476	86.8571	88	98.4762	98.2857	99.4286	98.8571	98.2857
65	RVA/Human-wt/RWA/UFS-NGS-MRC-DPRU737/2013/G8P[4]	Study strain	Rwanda	XXIII	86.6667	86.4762	86.2857	86.2857	86.4762	86.2857	86.4762	86.8571	86.6667	86.8571	86.8571	88	85.9048	85.7143	85.7143	85.7143	87.2381	86.8571	87.8095	84.9524	84.9524	85.7143	85.1429	86.8571	86.6667	84	84.381	86.4762	86.2857	86.8571	86.8571	87.2381	86.8571	84.9524	87.2381	87.2381	87.0476	87.0476	86.8571	88	98.4762	98.2857	99.4286	98.8571	98.2857
66	RVA/Human-wt/RWA/UFS-NGS-MRC-DPRU7997/2015/G8P[4]	Study strain	Rwanda	XXIII	86.2857	86.0952	85.9048	85.9048	86.0952	85.9048	86.0952	86.4762	86.2857	86.4762	86.4762	87.619	85.5238	85.3333	85.3333	85.3333	86.8571	86.4762	87.4286	84.5714	84.5714	85.3333	84.7619	86.4762	86.2857	84	84.381	86.0952	85.9048	86.4762	86.4762	86.8571	86.4762	84.5714	86.8571	86.8571	86.6667	86.6667	86.4762	87.619	98.8571	98.6667	99.8095	99.2381	98.4762
67	JN248454/RVA/Cow-wt/DEN/DK11331/2007/GXP[X]	NCBI GenBank	Denmark	XXIV	86.2857	86.8571	85.5238	85.5238	85.3333	85.1429	85.1429	85.5238	87.0476	87.619	87.0476	88.9524	88.381	87.619	87.4286	86.2857	88.7619	88.5714	87.2381	86.4762	86.4762	86.0952	86.0952	86.6667	86.0952	87.4286	86.4762	87.619	85.9048	86.0952	86.8571	86.4762	88	87.2381	88.9524	89.5238	87.0476	87.2381	87.619	87.8095	85.9048	86.0952	85.7143	85.9048	85.7143
68	KP752503/RVA/Human-wt/GMB/MRC-DPRU3166/2008/G3P[6]	NCBI GenBank	Gambia	XXIV	86.8571	86.8571	85.5238	85.5238	85.1429	84.9524	85.3333	85.5238	86.2857	86.8571	87.2381	88.381	88.9524	88.1905	87.4286	87.4286	88.381	88.1905	86.0952	86.4762	86.4762	86.0952	86.0952	85.7143	85.1429	87.619	85.7143	88.381	87.0476	86.8571	86.2857	86.2857	87.8095	87.2381	88.5714	89.3333	87.2381	87.2381	86.4762	87.0476	84.9524	85.1429	85.1429	85.7143	85.1429
69	LC055556/RVA/Human-wt/THA/SKT-27/2012/G6P[14]	NCBI GenBank	Thailand	XXIV	86.6667	87.4286	85.9048	85.9048	86.4762	86.2857	85.9048	86.4762	87.0476	87.619	87.2381	88.381	89.1429	88.381	88.1905	87.8095	89.7143	89.5238	87.4286	86.4762	86.4762	86.6667	86.2857	87.2381	86.4762	87.8095	86.2857	89.1429	88.1905	88.381	87.4286	87.0476	89.1429	88.1905	89.7143	90.4762	88.381	88	87.8095	88.5714	86.2857	86.4762	86.0952	86.2857	86.0952
70	FJ031022/RVA/Lamb/CHN/Lamb-NT/2007/G10P15	NCBI GenBank	China	XXV	86.4762	87.0476	85.1429	85.1429	85.3333	85.9048	85.3333	85.1429	86.8571	87.8095	85.1429	85.5238	85.9048	85.1429	86.2857	84.9524	87.8095	87.619	86.4762	86.2857	86.2857	84.381	84.1905	85.7143	86.2857	84.381	84.7619	86.0952	84.9524	85.5238	87.4286	85.9048	87.2381	85.5238	85.9048	86.6667	85.1429	86.0952	85.7143	87.619	85.5238	85.7143	84.9524	85.1429	85.3333
71	JQ031148/RVA/Lamb-wt/CHN/LLR/1985/G10P[12]	NCBI GenBank	China	XXV	86.2857	86.8571	85.3333	85.3333	85.5238	86.0952	85.1429	84.9524	87.0476	88	84.9524	85.3333	86.0952	85.3333	86.2857	85.1429	88	87.8095	86.2857	86.4762	86.4762	84.1905	84	85.5238	86.0952	84.5714	84.9524	86.2857	85.1429	85.7143	87.2381	85.7143	87.0476	85.7143	86.0952	86.8571	85.3333	86.2857	85.9048	87.8095	85.5238	85.7143	84.9524	85.1429	85.3333
72	RVA/Buffalo-wt/ZAF/1442/2007/G10P[11]	NCBI GenBank	South Africa	XXV	91.4286	91.2381	90.8571	90.8571	90.8571	89.5238	89.7143	89.7143	89.1429	88.5714	87.2381	89.5238	90.6667	91.0476	85.9048	85.3333	88.7619	88.7619	88.5714	89.9048	89.9048	88.9524	88.9524	89.7143	90.0952	96.381	95.4286	87.2381	86.0952	86.0952	86.0952	87.2381	87.0476	86.8571	86.8571	87.0476	85.9048	86.8571	86.6667	87.8095	84.1905	84.381	84.7619	85.1429	84.1905
73	RVA/Buffalo-wt/ZAF/4426/2002/G29P[14]	NCBI GenBank	South Africa	XXV	91.2381	91.8095	91.4286	91.4286	91.0476	89.7143	91.0476	90.2857	90.4762	89.9048	87.8095	89.7143	91.2381	91.619	85.5238	85.3333	88	88	88.9524	89.9048	89.9048	90.2857	89.9048	90.2857	90.4762	95.8095	97.5238	86.4762	85.7143	86.0952	86.0952	86.8571	86.6667	86.0952	86.0952	86.2857	85.3333	86.6667	87.4286	88.1905	84	84.1905	84.5714	84.9524	84
74	RVA/Cow-wt/ZAF/MRC-DPRU456/2009/G10P[11]	NCBI GenBank	South Africa	XXV	90.6667	91.2381	91.619	91.619	90.4762	89.1429	89.7143	89.3333	89.1429	88.5714	87.2381	89.1429	89.9048	91.0476	84.9524	84.381	87.0476	87.0476	88.381	89.3333	89.3333	88.9524	88.5714	90.0952	89.9048	95.2381	97.3333	85.9048	85.1429	85.1429	85.5238	86.2857	86.0952	85.5238	85.5238	85.7143	84.7619	86.0952	87.2381	87.2381	83.4286	83.619	84	84	83.4286
75	RVA/Cow-wt/ZAF/Bov1/2009/G6P5	NCBI GenBank	South Africa	XXV	91.4286	91.2381	90.8571	90.8571	91.2381	89.9048	89.7143	89.3333	89.5238	88.9524	87.619	89.5238	90.6667	91.0476	85.5238	85.3333	88	88	87.8095	89.5238	89.5238	89.3333	89.3333	89.7143	90.0952	96	95.4286	86.4762	85.3333	85.7143	86.2857	87.0476	85.9048	86.0952	86.0952	85.9048	86.0952	87.4286	87.0476	87.4286	84.1905	84.381	84.7619	85.1429	84.1905
76	RVA/Human-wt/RWA/UFS-NGS-MRC-DPRU590/2013/G8P[4]	Study strain	Rwanda	XXV	91.0476	90.8571	90.4762	90.4762	90.4762	89.1429	89.3333	88.9524	89.1429	88.5714	86.4762	89.1429	89.9048	91.0476	85.9048	84.5714	87.2381	87.0476	88	89.9048	89.9048	89.3333	89.3333	89.7143	89.7143	96.5714	96.381	85.7143	85.3333	85.3333	85.3333	86.8571	85.5238	85.3333	85.7143	85.9048	85.5238	86.4762	86.6667	87.4286	83.8095	84	84	84.381	83.8095
77	RVA/Human-wt/RWA/UFS-NGS-MRC-DPRU656/2013/G8P[4]	Study strain	Rwanda	XXV	91.2381	91.0476	90.6667	90.6667	90.6667	89.3333	89.5238	89.1429	89.3333	88.7619	86.6667	88.9524	90.0952	91.2381	85.7143	84.381	87.4286	87.2381	87.8095	90.0952	90.0952	89.5238	89.5238	89.9048	89.9048	96.7619	96.5714	85.5238	85.1429	85.1429	85.1429	86.6667	85.7143	85.5238	85.5238	85.7143	85.3333	86.2857	86.4762	87.2381	83.619	83.8095	83.8095	84.1905	83.619
78	AJ311728/RVA/Human-XX/USA/CC425/XXXX/G3P[9]	NCBI GenBank	USA	XXVI	87.619	88.1905	85.7143	85.7143	85.1429	85.3333	86.0952	86.0952	86.0952	86.2857	84.7619	85.7143	85.9048	85.5238	84.7619	84.381	87.4286	87.2381	85.7143	86.4762	86.4762	85.1429	84.5714	86.2857	85.7143	84.5714	83.8095	84.9524	85.5238	84.381	86.0952	85.3333	85.7143	85.3333	85.3333	85.9048	84	84.5714	84.9524	86.2857	85.7143	85.9048	85.1429	85.3333	85.5238
79	AJ311729/RVA/Human-XX/USA/KC814/XXXX/G3P[9]	NCBI GenBank	USA	XXVI	87.2381	87.8095	85.3333	85.3333	84.7619	84.5714	85.7143	85.7143	86.0952	86.2857	85.1429	86.0952	85.9048	85.5238	84.381	84	87.4286	87.2381	85.7143	86.4762	86.4762	85.1429	84.5714	85.9048	85.3333	84.5714	83.8095	84.9524	85.1429	84.7619	86.0952	85.3333	85.7143	85.3333	85.1429	85.9048	84.381	84.9524	84.9524	86.2857	86.0952	86.2857	85.9048	86.0952	86.2857
80	JQ687223/RVA/Horse-wt/TUR/Eskisehir/2011/G3P[12]	NCBI GenBank	Turkey	XXVII	87.0906	88.0539	85.5491	85.5491	86.1272	86.3198	86.3198	85.9345	86.1272	86.7052	85.1638	86.8979	86.7052	86.3198	85.7418	85.3565	87.8613	88.0539	87.2832	86.5125	86.5125	85.3565	85.1638	87.4759	86.3198	86.3198	84.5857	85.3565	86.8979	85.1638	87.6686	87.0906	87.0906	85.9345	86.1272	87.2832	85.7418	86.3198	87.0906	88.0539	85.7418	85.9345	85.1638	85.3565	85.3565
81	KC815689/RVA/Horse-wt/JPN/J/1998/G3P[12]	NCBI GenBank	Japan	XXVIII	87.4286	88.381	86.8571	86.8571	86.6667	86.0952	86.8571	87.2381	87.4286	88.381	87.2381	88.1905	87.8095	87.8095	86.2857	85.7143	88.381	88	87.2381	88.381	88.381	86.8571	86.8571	86.4762	87.4286	85.9048	85.7143	86.0952	84.7619	85.3333	87.8095	87.619	86.6667	86.6667	88	88	86.2857	86.6667	87.0476	86.4762	84.5714	84.7619	84.7619	84.5714	84.381
82	JN903510/RVA/Horse-wt/IRL/03V04954/2003/G3P[12]	NCBI GenBank	Ireland	XXIX	87.0476	88	85.9048	85.9048	86.4762	86.6667	86.6667	86.2857	86.4762	87.0476	85.5238	87.2381	87.0476	86.6667	85.9048	85.5238	88	88.1905	87.619	86.8571	86.8571	85.7143	85.5238	87.4286	86.6667	86.2857	84.9524	85.7143	86.4762	85.5238	88	87.4286	87.4286	86.2857	86.4762	87.619	85.7143	86.2857	87.4286	88.381	85.9048	86.0952	85.3333	85.5238	85.5238
83	KY972050/RVA/Llama-wt/PER/L28/2014/GXP[X]	NCBI GenBank	Peru	XXIX	87.619	87.4286	87.4286	87.4286	86.8571	87.0476	85.9048	86.4762	88.381	88.5714	86.8571	87.4286	87.4286	87.619	87.4286	86.2857	86.2857	85.9048	86.6667	87.0476	87.0476	86.8571	86.8571	88.5714	90.0952	86.8571	87.4286	85.1429	84.381	84.9524	86.0952	85.9048	85.1429	84.7619	86.4762	87.2381	84.5714	85.5238	85.9048	87.4286	86.4762	86.6667	86.2857	86.0952	86.0952
84	KY972002/RVA/Alpaca-wt/PER/AlpSA28/2014/GXP[X]	NCBI GenBank	Peru	XXIX	87.619	87.4286	87.4286	87.4286	86.8571	87.0476	85.9048	86.4762	88.381	88.5714	86.8571	87.4286	87.4286	87.619	87.4286	86.2857	86.2857	85.9048	86.6667	87.0476	87.0476	86.8571	86.8571	88.5714	90.0952	86.8571	87.4286	85.1429	84.381	84.9524	86.0952	85.9048	85.1429	84.7619	86.4762	87.2381	84.5714	85.5238	85.9048	87.4286	86.4762	86.6667	86.2857	86.0952	86.0952
85	GU181282/RVA/Cow-wt/CHN/DQ-75/2008/G10P[11]	NCBI GenBank	China	XXIX	86.6667	87.2381	85.3333	85.3333	85.1429	84.5714	84.9524	85.7143	86.8571	87.0476	88.381	88.381	87.4286	87.2381	87.0476	85.1429	87.619	87.619	87.619	86.0952	86.0952	85.3333	84.9524	86.0952	87.4286	86.4762	86.0952	86.0952	83.8095	83.8095	84.1905	84.381	86.6667	85.9048	87.0476	87.619	86.0952	85.9048	86.6667	86.4762	85.9048	86.0952	86.0952	85.9048	86.0952
86	AB755578/RVA/Human-tc/MWI/OP2-384/2001/G8P[6]	NCBI GenBank	Malawi	XXXI	91.2381	91.619	91.619	91.619	91.4286	90.4762	89.9048	90.2857	92.5714	92.381	89.1429	89.3333	95.0476	96.1905	88.381	87.8095	89.1429	88.7619	88.5714	93.5238	93.5238	92.9524	92.9524	90.2857	89.7143	90.0952	88.7619	88.5714	87.2381	87.2381	88.1905	87.619	88.1905	88.381	88.5714	88.381	87.0476	88.1905	87.2381	88	86.0952	86.2857	86.2857	85.7143	85.9048
87	AB755576/RVA/Human-tc/MWI/MW2-026/1999/G8P[6]	NCBI GenBank	Malwi	XXXI	91.2381	91.619	91.619	91.619	91.0476	90.0952	89.5238	89.9048	92.9524	92.7619	88.7619	89.3333	95.4286	96.5714	88	87.4286	88.7619	88.381	88.5714	93.9048	93.9048	93.3333	93.3333	90.2857	90.0952	90.0952	88.7619	88.1905	86.8571	87.2381	87.8095	87.619	87.8095	88	88.1905	88	86.6667	87.8095	87.2381	88	86.0952	86.2857	86.2857	85.7143	85.9048
[truncated: 42 more columns]

[truncated: 1 more sheets: NSP5]
