# Supplementary material for: The Evolution of Post-Vaccine G8P[4] Group a Rotavirus Strains in Rwanda; Notable Variance at the Neutralization Epitope Sites
Source: Pathogens. 2023 Apr 28;12(5):658. doi: 10.3390/pathogens12050658 (PMC10223037; doi:10.3390/pathogens12050658)
Supplement: Supplementary file 1 [file pathogens-12-00658-s001.zip › Supplementary Table S1-updated.xlsx]

## Sheet: Strain name and constellations
Supplementary data S1: Accession numbers of the sequences generated in this study of Rwandan G8P[4] strains
	Strain names	Date of sample collection	Genetic Constellation
			VP7	VP7 Acc. #	VP4	VP4 Acc. #	VP6	VP6 Acc. #	VP1	VP1 Acc. #	VP2	VP2 Acc. #	VP3	VP3 Acc. #	NSP1	NSP1 Acc. #	NSP2	NSP2 Acc. #	NSP3	NSP3 Acc. #	NSP4	NSP4 Acc. #	NSP5	NSP5 Acc. #
Seq1	RVA/Human-wt/RWA/UFS-NGS-MRC-DPRU441/2012/G8P[4]	2012-12-27	G8	OQ201345	P[4]	OQ201366	I2	OQ201387	R2	OQ201408	C2	OQ201429	M2	OQ201450	A2	OQ201471	N2	OQ201492	T2	OQ201513	E2	OQ201534	H2	OQ201555
Seq2	RVA/Human-wt/RWA/UFS-NGS-MRC-DPRU478/2013/G8P[4]	2013-01-08	G8	OQ201346	P[4]	OQ201367	I2	OQ201388	R2	OQ201409	C2	OQ201430	M2	OQ201451	A2	OQ201472	N1	OQ201493	T2	OQ201514	E2	OQ201535	H2	OQ201556
Seq3	RVA/Human-wt/RWA/UFS-NGS-MRC-DPRU582/2013/G8P[4]	2013-04-29	G8	OQ201347	P[4]	OQ201368	I2	OQ201389	R2	OQ201410	C2	OQ201431	M2	OQ201452	A2	OQ201473	N2	OQ201494	T2	OQ201515	E2	OQ201536	H2	OQ201557
Seq4	RVA/Human-wt/RWA/UFS-NGS-MRC-DPRU589/2013/G8P[4]	2013-05-16	G8	OQ201348	P[4]	OQ201369	I2	OQ201390	R2	OQ201411	C2	OQ201432	M2	OQ201453	A2	OQ201474	N2	OQ201495	T2	OQ201516	E2	OQ201537	H2	OQ201558
Seq5	RVA/Human-wt/RWA/UFS-NGS-MRC-DPRU590/2013/G8P[4]	2013-05-22	G8	OQ201349	P[4]	OQ201370	I2	OQ201391	R2	OQ201412	C2	OQ201433	M2	OQ201454	A2	OQ201475	N2	OQ201496	T2	OQ201517	E2	OQ201538	H2	OQ201559
Seq6	RVA/Human-wt/RWA/UFS-NGS-MRC-DPRU596/2013/G8P[4]	2013-07-05	G8	OQ201350	P[4]	OQ201371	I2	OQ201392	R2	OQ201413	C2	OQ201434	M2	OQ201455	A2	OQ201476	N2	OQ201497	T2	OQ201518	E2	OQ201539	H2	OQ201560
Seq7	RVA/Human-wt/RWA/UFS-NGS-MRC-DPRU599/2013/G8P[4]	2013-06-07	G8	OQ201351	P[4]	OQ201372	I2	OQ201393	R2	OQ201414	C2	OQ201435	M2	OQ201456	A2	OQ201477	N2	OQ201498	T2	OQ201519	E2	OQ201540	H2	OQ201561
Seq8	RVA/Human-wt/RWA/UFS-NGS-MRC-DPRU602/2013/G8P[4]	2013-06-05	G8	OQ201352	P[4]	OQ201373	I2	OQ201394	R2	OQ201415	C2	OQ201436	M2	OQ201457	A2	OQ201478	N2	OQ201499	T2	OQ201520	E2	OQ201541	H2	OQ201562
Seq9	RVA/Human-wt/RWA/UFS-NGS-MRC-DPRU607/2013/G8P[4]	2013-06-14	G8	OQ201353	P[4]	OQ201374	I2	OQ201395	R2	OQ201416	C2	OQ201437	M2	OQ201458	A2	OQ201479	N2	OQ201500	T2	OQ201521	E2	OQ201542	H2	OQ201563
Seq10	RVA/Human-wt/RWA/UFS-NGS-MRC-DPRU620/2013/G8P[4]	2013-06-17	G8	OQ201354	P[4]	OQ201375	I2	OQ201396	R2	OQ201417	C2	OQ201438	M2	OQ201459	A2	OQ201480	N2	OQ201501	T2	OQ201522	E2	OQ201543	H2	OQ201564
Seq11	RVA/Human-wt/RWA/UFS-NGS-MRC-DPRU632/2013/G8P[4]	2013-07-08	G8	OQ201355	P[4]	OQ201376	I2	OQ201397	R2	OQ201418	C2	OQ201439	M2	OQ201460	A2	OQ201481	N2	OQ201502	T2	OQ201523	E2	OQ201544	H2	OQ201565
Seq12	RVA/Human-wt/RWA/UFS-NGS-MRC-DPRU637/2013/G8P[4]	2013-07-15	G8	OQ201356	P[4]	OQ201377	I2	OQ201398	R2	OQ201419	C2	OQ201440	M2	OQ201461	A2	OQ201482	N2	OQ201503	T2	OQ201524	E2	OQ201545	H2	OQ201566
Seq13	RVA/Human-wt/RWA/UFS-NGS-MRC-DPRU642/2013/G8P[4]	2013-07-14	G8	OQ201357	P[4]	OQ201378	I2	OQ201399	R2	OQ201420	C2	OQ201441	M2	OQ201462	A2	OQ201483	N2	OQ201504	T2	OQ201525	E2	OQ201546	H2	OQ201567
Seq14	RVA/Human-wt/RWA/UFS-NGS-MRC-DPRU652/2013/G8P[4]	2013-07-24	G8	OQ201358	P[4]	OQ201379	I2	OQ201400	R2	OQ201421	C2	OQ201442	M2	OQ201463	A2	OQ201484	N2	OQ201505	T2	OQ201526	E2	OQ201547	H2	OQ201568
Seq15	RVA/Human-wt/RWA/UFS-NGS-MRC-DPRU653/2013/G8P[4]	2013-07-23	G8	OQ201359	P[4]	OQ201380	I2	OQ201401	R2	OQ201422	C2	OQ201443	M2	OQ201464	A2	OQ201485	N2	OQ201506	T2	OQ201527	E2	OQ201548	H2	OQ201569
Seq16	RVA/Human-wt/RWA/UFS-NGS-MRC-DPRU656/2013/G8P[4]	2013-07-27	G8	OQ201360	P[4]	OQ201381	I2	OQ201402	R2	OQ201423	C2	OQ201444	M2	OQ201465	A2	OQ201486	N2	OQ201507	T2	OQ201528	E2	OQ201549	H2	OQ201570
Seq17	RVA/Human-wt/RWA/UFS-NGS-MRC-DPRU661/2013/G8P[4]	2013-07-30	G8	OQ201361	P[4]	OQ201382	I2	OQ201403	R2	OQ201424	C2	OQ201445	M2	OQ201466	A2	OQ201487	N2	OQ201508	T2	OQ201529	E2	OQ201550	H2	OQ201571
Seq18	RVA/Human-wt/RWA/UFS-NGS-MRC-DPRU666/2013/G8P[4]	2013-08-04	G8	OQ201362	P[4]	OQ201383	I2	OQ201404	R2	OQ201425	C2	OQ201446	M2	OQ201467	A2	OQ201488	N2	OQ201509	T2	OQ201530	E2	OQ201551	H2	OQ201572
Seq19	RVA/Human-wt/RWA/UFS-NGS-MRC-DPRU667/2013/G8P[4]	2013-08-02	G8	OQ201363	P[4]	OQ201384	I2	OQ201405	R2	OQ201426	C2	OQ201447	M2	OQ201468	A2	OQ201489	N2	OQ201510	T2	OQ201531	E2	OQ201552	H2	OQ201573
Seq20	RVA/Human-wt/RWA/UFS-NGS-MRC-DPRU737/2013/G8P[4]	2013-10-22	G8	OQ201364	P[4]	OQ201385	I2	OQ201406	R2	OQ201427	C2	OQ201448	M2	OQ201469	A2	OQ201490	N2	OQ201511	T2	OQ201532	E2	OQ201553	H2	OQ201574
Seq21	RVA/Human-wt/RWA/UFS-NGS-MRC-DPRU7997/2015/G8P[4]	2015-05-27	G8	OQ201365	P[4]	OQ201386	I2	OQ201407	R2	OQ201428	C2	OQ201449	M2	OQ201470	A2	OQ201491	N2	OQ201512	T2	OQ201533	E2	OQ201554	H2	OQ201575
